# Supplementary material for: Exploring neuronal mechanisms involved in the scratching behavior of a mouse model of allergic contact dermatitis by transcriptomics
Source: Cell Mol Biol Lett. 2022 Feb 19;27:16. doi: 10.1186/s11658-022-00316-w (PMC8903649; doi:10.1186/s11658-022-00316-w)
Supplement: Supplementary file 2 — Additional file 2. Table S1. Read count of all mRNAs. [file 11658_2022_316_MOESM2_ESM.xlsx]

## Sheet: Additional file 2 Suppl. Table 
Gene ID	Gene Symbol	Type	control1 Read Count	control2 Read Count	control3 Read Count	control4 Read Count	model1 Read Count	model2 Read Count	model3 Read Count	model4 Read Count	model Average Read Count	control Average Read Count	log2 (model/control)	Pvalue(control-vs-model)	Qvalue (control-vs-model)
258300	Olfr1449	mRNA
74277	Chic2	mRNA	773.63	740.03	759.78	799.81	675.27	762.6	751.19	736.69	731.438	768.312	-0.125574	0.00075	0.00335452
104183	Chil4	mRNA	0	0	0	0	0	1	0	0	0.25	0
67836	Wdr83	mRNA	176	160	146	149	157	194	169	120	160	157.75	-0.0341838	0.672733	0.819578
432552	Fam71b	mRNA	0	0	0	1	0	0	0	0	0	0.25
19109	Prl	mRNA
113848	Vmn1r42	mRNA
28109	D10Wsu102e	mRNA	944	925	876	901	899	969	908	893	917.25	911.5	-0.0455434	0.176978	0.346974
240427	Setbp1	mRNA	5921.42	6691.43	6296.58	6416.85	5610.91	5965.05	5392.33	5691.54	5664.96	6331.57	-0.215114	6.92e-60	3.42e-58
BGIG10090_41057	BGIG10090_41057	mRNA
93685	Entpd7	mRNA	814	873	752	771	829	925	826	759	834.75	802.5	0.00222706	0.950195	0.997756
101488212	Evi2	mRNA	0	19.18	20.23	12.75	0	11.83	13	0	6.2075	13.04	-1.12548	0.000935	0.00410472
78929	Polr3h	mRNA	456	525	478	480	514	497	505	457	493.25	484.75	-0.0295376	0.521958	0.716914
107889	Gcm2	mRNA	0	0	1	0	0	0	0	1	0.25	0.25	-0.0546157	0.978642	0.994729
408067	Zfp874b	mRNA	582.41	603.58	664.34	640.47	536.49	578.71	612.07	602.66	582.482	622.7	-0.150938	0.000282	0.00136968
19042	Ppm1a	mRNA	6040	6417	5628	5893	6326	6510	6256	6333	6356.25	5994.5	0.0299207	0.0211784	0.0649207
22127	Tsx	mRNA	5	1	5	3	3	6	4	3	4	3.5	0.138029	0.793516	0.895743
432720	Akr1c19	mRNA	5	7	10	3	3	2	4	6	3.75	6.25	-0.791581	0.087735	0.203833
619605	Zcchc17	mRNA	805.35	841.45	785.83	853.63	846.76	830.76	861.55	866.64	851.428	821.565	-0.00310677	0.929811	0.988947
628664	Gm6902	mRNA
100042165	BC005561	mRNA	735	720	724	763	739	721	690	781	732.75	735.5	-0.06002	0.110873	0.244504
108168219	Gm46500	mRNA	803.9	631	640	492	407	436	447	604	473.5	641.725	-0.493207	7.23e-30	1.81e-28
22694	Zfp35	mRNA	715	744	725	762	699	737	702	742	720	736.5	-0.0873044	0.0209074	0.0642012
54648	Ccdc120	mRNA	194	223	198	214	215	271	241	207	233.5	207.25	0.117435	0.0877204	0.203829
53380	Psmd10	mRNA	252	264	257	252	267	248	243	236	248.5	256.25	-0.0989219	0.12343	0.265679
68092	Ncbp2	mRNA	746	765	701	754	767	736	741	791	758.75	741.5	-0.0214378	0.564889	0.746726
667250	Gm12657	mRNA	11.3	6.94	12.2	16.45	14.32	7.22	10.2	15.4	11.785	11.7225	-0.0469443	0.874631	0.954143
100043043	Gm4187	mRNA
14221	Fjx1	mRNA	166	180	109	150	119	151	128	98	124	151.25	-0.341211	9.06e-05	0.000481
83921	Cemip2	mRNA	1964.52	1940.87	1947.81	1847.32	1824.66	2038.82	2018	1991.39	1968.22	1925.13	-0.022682	0.326551	0.528458
56726	Sh3bgrl	mRNA	1178	1170	1354	1254	1268	1186	1195.05	1295	1236.01	1239	-0.0580986	0.0451051	0.120477
192174	Rwdd4a	mRNA	430	399	387	430	389	391	351	398	382.25	411.5	-0.160992	0.00167142	0.00697144
233038	Nccrp1	mRNA	9	6	5	6	9	11	11	6	9.25	6.5	0.454398	0.214809	0.399809
234967	Slc36a4	mRNA	1800	1747	1618	1690	1818	1791	1793	1803	1801.25	1713.75	0.017226	0.479023	0.678986
13602	Sparcl1	mRNA	9393.78	9595.03	8594.83	8921.13	7927.45	8348.48	7528.12	9406.21	8302.57	9126.19	-0.191072	2.08e-68	1.21e-66
245877	Map7d1	mRNA	6107	6287	6035	6614	6694	7238	6493	6448	6718.25	6260.75	0.0471342	0.000198	0.000989
72461	Prcp	mRNA	822	851	870	789	823	807.63	763.49	721	778.78	833	-0.151716	2.43e-05	0.000141
66191	Ier3ip1	mRNA	729	787	720	809	742	716	719	739	729	761.25	-0.117067	0.00173357	0.00720056
20926	Supt6	mRNA	4315	4564	3976	4461	5073	5336	5092	4695	5049	4329	0.167348	3.31e-29	8.13e-28
546144	Wdr72	mRNA	168	144	162	153	121	135	95	152	125.75	156.75	-0.372523	1.51e-05	9.05e-05
381043	Smbd1	mRNA
108167614	Gm46084	mRNA	437	505	493	529	460	411	471	457	449.75	491	-0.181215	0.000118	0.000611
108167857	LOC108167857	mRNA	29.4	34.1	21.71	15.43	22.63	24.39	9.06	22.89	19.7425	25.16	-0.404443	0.061231	0.154045
258837	Olfr545	mRNA	1	0	0	0	0	0	0	0	0	0.25
93885	Pcdhb14	mRNA	225	191	190	181	186	199	175	213	193.25	196.75	-0.080511	0.270393	0.468692
17299	Mettl1	mRNA	260	278	239	323	317	338	289	288	308	275	0.108883	0.0686054	0.168792
13035	Ctsg	mRNA	12	9	3	18	7	9	11	6	8.25	10.5	-0.402539	0.22862	0.417418
68067	Mrnip	mRNA	274	270	306	277	260	276	289	336	290.25	281.75	-0.0117353	0.845744	0.934483
381823	Apold1	mRNA	41	51	48	48	54	71	64	59	62	47	0.344992	0.0129584	0.0425431
228368	Slc35c1	mRNA	713	751	659	800	937	909	915	878	909.75	730.75	0.261476	2.49e-13	3.04e-12
233020	Hipk4	mRNA	252	249	219	248	276	290	293	268	281.75	242	0.164793	0.00903853	0.0311516
243816	Gp6	mRNA	4	9.01	6	8.01	2	12	12.85	15.51	10.59	6.755	0.594059	0.0903201	0.208518
BGIG10090_44895	BGIG10090_44895	mRNA	16	7	6	5	9	9	10	10	9.5	8.5	0.105849	0.755751	0.873192
100040020	Gm15143	mRNA
11475	Acta2	mRNA	416	401	441	997	418	761	544	587	577.5	563.75	-0.0198503	0.642041	0.796169
244144	Usp35	mRNA	2041	2086	1908	1951	2280	2474	2319	2082	2288.75	1996.5	0.142471	1.06e-10	1.08e-09
16803	Lbp	mRNA	579	716	698	760	462	496	645	658	565.25	688.25	-0.338659	1.12e-16	1.66e-15
229214	Qrfpr	mRNA	0	4	0	2	2	1	3	1	1.75	1.5	0.167777	0.834167	0.926375
11694	Alx3	mRNA	0	0	1	0	0	2	1	1	1	0.25	1.94538	0.177479	0.346594
15898	Icam5	mRNA	19	19	10	15	10	8	16	17	12.75	15.75	-0.35947	0.184641	0.355779
108900	Fam72a	mRNA	26	17	23	28	22	15	15	19	17.75	23.5	-0.459457	0.041791	0.113962
75140	Slxl1	mRNA
66156	Anapc11	mRNA	1366.28	1583.54	1261.53	1464.29	1264.14	1421.23	1450.56	1287.6	1355.88	1418.91	-0.120167	1.15e-05	6.97e-05
27973	Vkorc1	mRNA	426	424	438	438	378	370	363	416	381.75	431.5	-0.231348	4.9e-06	3.15e-05
18992	Pou3f2	mRNA	506	417	455	486	431	405	340	367	385.75	466	-0.32728	3.93e-11	4.12e-10
55990	Fmo2	mRNA	312	456	474	458	433	468	668	1408	744.25	425	0.753709	9.53e-69	5.57e-67
97541	Qars	mRNA	967	977	983	989	1027	1157	1094	1211	1122.25	979	0.142398	6.19e-06	3.93e-05
12813	Col10a1	mRNA	9	7	22	5	23	40	26	30	29.75	10.75	1.41394	4.58e-09	4.05e-08
382035	Pabpn1l	mRNA	0	0	0	0	0	3	0	0	0.75	0
67931	Serpini2	mRNA
16005	Igfals	mRNA	5	10	17	19	3	10	9	14	9	12.75	-0.557116	0.0738453	0.178938
74691	Tdrd9	mRNA	11	19	7	1	7	12	7	6	8	9.5	-0.302543	0.381177	0.588204
67186	Rplp2	mRNA	1304.69	1222.94	1041.17	1027.16	1093.67	1222.8	1307.05	1099.11	1180.66	1148.99	-0.0153915	0.606578	0.772858
541463	Tex24	mRNA	0	0	1	0	0	0	0	0	0	0.25
258178	Olfr180	mRNA
23795	Agr2	mRNA	0	2	0	0	0	0	0	0	0	0.5
15377	Foxa3	mRNA	0	2	1	0	0	0	0	0	0	0.75
213019	Pdlim2	mRNA	404	418	376	344	355	399	358	312	356	385.5	-0.169469	0.00138514	0.00588511
105245406	LOC105245406	mRNA	47.24	37.85	41.99	50.08	62.39	47.05	59.45	49.88	54.6925	44.29	0.249746	0.0858587	0.200511
327826	Frs2	mRNA	2548.68	2570.96	2336.17	2592.72	2446.07	2342.06	2375.58	2438.12	2400.46	2512.13	-0.120219	5.2e-09	4.58e-08
18619	Penk	mRNA	51	113	76	74	40	42	58	72	53	78.5	-0.621316	9.99e-07	6.98e-06
13660	Ehd1	mRNA	1155	1327	1002	1232	1302	1450	1297	1149	1299.5	1179	0.0857772	0.00309069	0.0120885
224630	Bnip1	mRNA	271	271	237	288	281	281	291	307	290	266.75	0.0659489	0.280928	0.482472
112422	Zfp979	mRNA	25.48	5.43	19.21	15.57	17.93	19.71	13.42	22.21	18.3175	16.4225	0.102933	0.674301	0.820892
103142	Rdh9	mRNA	7.12	11.01	11.33	16.05	7.22	6	12.48	9.5	8.8	11.3775	-0.425224	0.187286	0.359368
105000	Dnal1	mRNA	1075	1098	1092	1055	1066	1156	1011	1053	1071.5	1080	-0.0660152	0.0337807	0.0955985
56644	Clec7a	mRNA	58	37	57	68	35	35	33	39	35.5	55	-0.686228	7.75e-06	4.84e-05
258657	Olfr733	mRNA
101055854	Gm29733	mRNA	19	23	37	12	18	18	18	14	17	22.75	-0.474948	0.0389398	0.107514
93886	Pcdhb15	mRNA	117	136	141	141	116	139	129	115	124.75	133.75	-0.155115	0.0839359	0.196943
73149	Clec4a3	mRNA	30	22	34	32	24	24	35	18	25.25	29.5	-0.279047	0.152961	0.312803
102633760	Gm31510	mRNA	1	0	3	1	0	2	0	4	1.5	1.25	0.208419	0.811034	0.908957
18129	Notch2	mRNA	4565	4165	4055	3949	3060	3078	2976	3089	3050.75	4183.5	-0.510162	2.29e-196	4.45e-194
381530	Mup20	mRNA	4	8	6	9	4	6	8	7	6.25	6.75	-0.165647	0.678973	0.824567
666145	Armh2	mRNA	0	8	1	2	0	0	2	0	0.5	2.75	-2.51405	0.00761054	0.0267958
15422	Hoxc13	mRNA	0	0	0	1	0	0	0	0	0	0.25
320709	Tmem117	mRNA	1596.72	1664.13	1483.01	1518.49	1543.46	1508.86	1536.64	1716.76	1576.43	1565.59	-0.0446588	0.0826805	0.194656
213211	Rnf26	mRNA	753.64	754.32	625.1	695.17	731	785.6	719.82	686.4	730.705	707.058	-0.00715421	0.850847	0.938464
333588	Gm15104	mRNA	3	4	7	5	0	1	8	2	2.75	4.75	-0.843112	0.116103	0.25348
258901	Olfr1219	mRNA
625018	C4a	mRNA	17.51	17.19	20.77	16.28	16.38	18.55	14.13	21.76	17.705	17.9375	-0.0734377	0.761187	0.876948
14422	B4galnt2	mRNA	10.25	10.98	9.34	8.47	11.88	7.61	14.2	10.97	11.165	9.76	0.139414	0.658789	0.810732
20311	Cxcl5	mRNA	0	1	1	0	0	0	0	0	0	0.5
270004	Foxi2	mRNA	5	0	5	2	3	5	5	2	3.75	3	0.267312	0.63127	0.78876
18813	Pa2g4	mRNA	1010	1062	923	1039	906	1003	1053	1030	998	1008.5	-0.0697151	0.0304042	0.0876763
280411	Lix1l	mRNA	630	561	541	586	594	615	642	568	604.75	579.5	0.00691446	0.868999	0.95073
258634	Olfr1164	mRNA	0	0	0	0	0	1	0	1	0.5	0
60533	Cd274	mRNA	218	221	202	209	257	268	286	237	262	212.5	0.247488	0.000194	0.00097
83945	Dnaja3	mRNA	1188	1198	1012	1167	1232	1303	1156	1238	1232.25	1141.25	0.0560644	0.0583905	0.148079
68939	Rasl11b	mRNA	223	216	156	195	144	183	186	199	178	197.5	-0.204591	0.00602527	0.0218074
258493	Olfr319	mRNA
240660	Slc35g1	mRNA	115.29	145	140.24	139.67	84.72	72	75.11	96	81.9575	135.05	-0.775161	6.46e-15	8.7e-14
241073	Dytn	mRNA	36	32	31	26	26	33	17	25	25.25	31.25	-0.362189	0.0598522	0.151029
20391	Sgca	mRNA	3	4	6	11	3	10	2	5	5	6	-0.31765	0.466124	0.666132
56451	Suclg1	mRNA	1107	1051	969	1011	1065	1188	1080	1101	1108.5	1034.5	0.0450594	0.148299	0.305956
236727	Slc9a7	mRNA	3069.05	2858.4	3041	3039.77	3129.02	3011.79	2762	3258	3040.2	3002.05	-0.0363987	0.0498324	0.130428
13494	Drg1	mRNA	1787	1952	1819	1845	1952	1962	1950	2013	1969.25	1850.75	0.0349205	0.134696	0.284929
66419	Mrpl11	mRNA	601	679	682	670	604	672	616	680	643	658	-0.0878846	0.0279931	0.0820357
13382	Dld	mRNA	2337	2441	2405	2407	2246	2149	2074	2395	2216	2397.5	-0.168189	2.45e-15	3.37e-14
114712	Ferd3l	mRNA
73808	Tex36	mRNA
64406	Sp5	mRNA	2	1	1	0	5	4	2	3	3.5	1	1.75274	0.0187609	0.0586311
20690	Spam1	mRNA
208666	Diras1	mRNA	4296	4574	3817	4719	4856	5054	4676	4818	4851	4351.5	0.102154	1.13e-11	1.23e-10
56389	Stx5a	mRNA	1664.14	1696.63	1737.15	1558.73	1500.12	1594.17	1530.08	1475.77	1525.04	1664.16	-0.18057	1.6e-12	1.85e-11
83563	Usp26	mRNA	0	0	0	0	1	0	0	0	0.25	0
93882	Pcdhb11	mRNA	95.99	97	133	130	125	137	98	126	121.5	113.998	0.0373384	0.691291	0.830361
76501	Commd9	mRNA	455	466	358	405	440	490	476	423	457.25	421	0.0645472	0.185017	0.356255
545884	Gm5885	mRNA
68917	Hint2	mRNA	222	210	193	223	216	229	202	221	217	212	-0.020985	0.763192	0.878496
108156	Mthfd1	mRNA	781	716	686	672	688	744	725	705	715.5	713.75	-0.0510828	0.180654	0.349945
13728	Mark2	mRNA	6597.02	6170.24	6285.09	5995.12	6132.1	6590.58	6357.84	5837.49	6229.5	6261.87	-0.0620918	1.5e-06	1.02e-05
68585	Rtn4	mRNA	26809	27705	27095	29133	31688	31215	29223	30312	30609.5	27685.5	0.0902332	1.63e-51	6.88e-50
70099	Smc4	mRNA	620	564	640	668	665	642	601	726	658.5	623	0.0253355	0.529611	0.724338
319352	Pianp	mRNA	415	404	334	462	443	438	380	347	402	403.75	-0.0608825	0.230914	0.419448
238896	Cdc20b	mRNA	7	9	3	4	2	4	7	9	5.5	5.75	-0.118746	0.782501	0.88791
100129	Gpr153	mRNA	1655.82	1763	1451	1825	1888.03	2042	1849	1675	1863.51	1673.7	0.10036	3.55e-05	0.000201
57265	Fzd2	mRNA	695	666	628	676	560	536	639	511	561.5	666.25	-0.301393	2.72e-13	3.32e-12
240817	Teddm2	mRNA	23	12	17	13	13	8	10	22	13.25	16.25	-0.349063	0.189911	0.363148
93735	Wnt16	mRNA	39	46	52	43	61	41	77	71	62.5	45	0.419315	0.00275707	0.0109012
224753	H2-M10.4	mRNA	0	0	0	0	0	1	0	2	0.75	0
11843	Arf4	mRNA	1233.52	1150.93	1058.43	1201.31	1354.81	1382.34	1268.87	1168.3	1293.58	1161.05	0.101327	0.000506	0.00233979
18196	Nsg1	mRNA	1460	1348	1159	1310	1227	1361	1157	1361	1276.5	1319.25	-0.10214	0.00031	0.00149112
16701	Krtap6-2	mRNA
226777	C130074G19Rik	mRNA	798	653	743	767	584	608	649	503	586	740.25	-0.391728	6.48e-23	1.28e-21
66410	Mterf3	mRNA	431.86	411.23	466.9	416.97	373.62	375.99	304.46	436.29	372.59	431.74	-0.26719	1.56e-07	1.19e-06
258554	Olfr873	mRNA	0	0	1	0	0	0	0	0	0	0.25
13982	Esr1	mRNA	446	482	417	470	401	435	418	417	417.75	453.75	-0.173874	0.000376	0.00178173
17868	Mybpc3	mRNA	0	0	1	0	0	0	1	3	1	0.25	1.94538	0.177479	0.346594
74103	Nebl	mRNA	3779.59	4255.22	4157.91	4117.22	4320.84	4212.45	4116.4	4555.46	4301.29	4077.49	0.0224733	0.153914	0.314471
330122	Cxcl3	mRNA
258443	Olfr164	mRNA
239552	Apol8	mRNA	65	57	53	83	49	48	47	58	50.5	64.5	-0.407632	0.00253627	0.0101235
11546	Parp2	mRNA	308	271	274	296	257	278	266	280	270.25	287.25	-0.142628	0.0195981	0.0607357
100040048	Ccl27b	mRNA	20.2	26.53	0	3.64	2.3	0	0.01	0	0.5775	12.5925	-4.50122	4.28e-13	5.14e-12
19946	Rpl30	mRNA	2391.27	2535.43	2536.05	2559.79	2172.92	2120.15	2283.07	2393.83	2242.49	2505.64	-0.214689	1.21e-24	2.54e-23
17314	Mgmt	mRNA	36	34	34	28	29	45	30	29	33.25	33	-0.0437274	0.805123	0.904859
213573	Cracr2b	mRNA	176.08	174.41	163.64	201	209.99	193	201	202	201.498	178.782	0.117941	0.111179	0.245044
268747	Carmil3	mRNA	2084	2035	2112	1959	2149	2444	2174	2316	2270.75	2047.5	0.0946897	1.63e-05	9.71e-05
16764	Aff3	mRNA	4846.53	4858	4592.09	4829	5188	5231	5471.08	5170.1	5265.05	4781.4	0.0843955	4.6e-09	4.07e-08
20773	Sptlc2	mRNA	2455.69	2512.77	2305.09	2245.98	2476.48	2565.98	2553.96	2423.69	2505.03	2379.88	0.0193204	0.349299	0.552629
11798	Xiap	mRNA	3799	3663	3838	3559	3378	3336	3479	3385	3394.5	3714.75	-0.184682	3.86e-27	8.88e-26
228061	Agps	mRNA	2192.3	2250.38	2210.34	2101	2167.02	2323.37	2283.64	2341.58	2278.9	2188.51	0.00377778	0.86106	0.944862
329919	Skint2	mRNA	3	1	1	1	0	0	1	0	0.25	1.5	-2.63958	0.0428689	0.116186
20931	Surf2	mRNA	355	366	329	338	349	332	374	406	365.25	347	0.0193329	0.720636	0.850529
110147	Ehmt2	mRNA	1958	1918	1677	1742	1768	1848	1834	1740	1797.5	1823.75	-0.0755319	0.00162784	0.0068048
26443	Psma6	mRNA	2166	2224	2175	2116	2061	2074	2160	2198	2123.25	2170.25	-0.0862027	9.02e-05	0.000479
27059	Sh3d19	mRNA	3357.56	3146.37	2976.05	3082.66	2837.3	3016.26	2913.67	2606.87	2843.53	3140.66	-0.198003	2.63e-26	5.83e-25
404242	Mrgprx1	mRNA	360	429	405	358	594	611	607	478	572.5	388	0.506603	4.18e-27	9.6e-26
71351	5430402E10Rik	mRNA
80744	Cwc22	mRNA	419	460	466	479	467	462	458	476	465.75	456	-0.0240938	0.612106	0.777017
66469	Fam213b	mRNA	336	318	259	302	251	286	294	255	271.5	303.75	-0.216548	0.000321	0.0015441
258800	Olfr905	mRNA
18256	Oc90	mRNA	17	9	8	15	16	15	16	21	17	12.25	0.418137	0.119423	0.258587
74703	Ccdc7a	mRNA	1	0	0	0	0	0	0	0	0	0.25
320492	A830018L16Rik	mRNA	1730	1683	1794.01	1808	1918.18	1649	1781	1878	1806.55	1753.75	-0.0118277	0.624692	0.783456
209462	Hace1	mRNA	1031	1045	982	972	1085	1044	1117	1132	1094.5	1007.5	0.0648764	0.0392984	0.108294
258464	Olfr1384	mRNA
70354	Secisbp2l	mRNA	15667	12095	12468	10406	9327	10086	10537	9803	9938.25	12659	-0.403715	0	0
74528	Mgme1	mRNA	245	248	238	236	194	203	216	258	217.75	241.75	-0.205459	0.00228108	0.00922143
170757	Adgrl4	mRNA	289	282	272	320	276	309	317	323	306.25	290.75	0.0203149	0.730824	0.858236
14425	Galnt3	mRNA	192	210	190	197	211	237	190	194	208	197.25	0.0219425	0.759489	0.876163
21823	Th	mRNA	1607	1861	1074	1595	1628	1820	1476	1330	1563.5	1534.25	-0.0273701	0.290967	0.490086
67653	4930544G11Rik	mRNA
102632	Acad11	mRNA	587	578	612	569	662	657	653	715	671.75	586.5	0.141178	0.000525	0.00242178
105245088	Gm40587	mRNA
243653	Clec1a	mRNA	209	227	276	231	213	183	244	254	223.5	235.75	-0.131599	0.0506267	0.132171
216393	D930020B18Rik	mRNA	3	2	1	5	6	2	2	1	2.75	2.75	-0.0546157	0.929249	0.988811
666253	Gm8005	mRNA	1.91	2	0	2.28	0	0	3	0	0.75	1.5475	-1.09959	0.263191	0.461651
330863	Trim67	mRNA	3444	3747	3234	3539	4286	4379	4046	3776	4121.75	3491	0.185001	5.66e-29	1.38e-27
383787	Ankrd63	mRNA	4	0	1	4	0	1	0	2	0.75	2.25	-1.63958	0.0669533	0.165506
60455	Rxylt1	mRNA	1028	1198	903	1060	1137	1131	984	1060	1078	1047.25	-0.0128644	0.681001	0.826244
20418	Shc3	mRNA	644	699	735	943	822.31	928	907	813	867.577	755.25	0.145423	4.99e-05	0.000277
631101	Lce1k	mRNA
56150	Mad2l1	mRNA	197	169	181	249	218	217	233	200	217	199	0.0703109	0.320396	0.524939
218121	Mboat1	mRNA	558	413	446	361	320	374	381	339	353.5	444.5	-0.385089	5.63e-14	7.12e-13
76123	Gpsm2	mRNA	651	671	633	645	646	646	692	621	651.25	650	-0.051844	0.194829	0.370367
66413	Psmd6	mRNA	1641	1619	1567	1574	1639	1629	1609	1731	1652	1600.25	-0.00869936	0.730924	0.858291
67770	Caap1	mRNA	860.11	887	966.01	948	783.68	792.08	841.22	848	816.245	915.28	-0.219827	2.36e-10	2.33e-09
66126	Elof1	mRNA	567	581	503	583	529	558	551	546	546	558.5	-0.0872721	0.0443743	0.118893
237222	Ofd1	mRNA	346	351	372	369	392	338	304	364	349.5	359.5	-0.0953151	0.0785335	0.187676
71685	Galnt14	mRNA	2463	2491	2575	2341	2454	2617	2291	2425	2446.75	2467.5	-0.0667991	0.00116947	0.00504332
75731	Idnk	mRNA	641	655	665	751	668	674	745	696	695.75	678	-0.017332	0.656102	0.808079
18018	Nfatc1	mRNA	1074	827	991	1005	806	760	814	730	777.5	974.25	-0.380065	4.16e-28	9.9e-27
71063	Zfp597	mRNA	528.38	501.34	460.59	506.23	488	460.7	461.99	507.83	479.63	499.135	-0.112124	0.0150393	0.0484428
15213	Hey1	mRNA	434	456	388	428	370	431	412	429	410.5	426.5	-0.109779	0.0277036	0.0813291
381410	Zfp408	mRNA	327	375	316	304	337	298	345	354	333.5	330.5	-0.0415793	0.457651	0.658196
14790	Grcc10	mRNA	1251	1406	1294	1211	1232	1269	1202	1162	1216.25	1290.5	-0.140106	1.16e-06	8.07e-06
70178	Abhd17c	mRNA	402	380	364	342	471	451	440	427	447.25	372	0.211163	2.9e-05	0.000167
226791	Lyplal1	mRNA	138	143	160	193	178	186	173	183	180	158.5	0.128898	0.100527	0.225873
23836	Cdh20	mRNA	1310.36	1274.43	1391.3	1162.16	1229.3	1164.96	1111.73	1146.56	1163.14	1284.56	-0.197871	1.18e-11	1.29e-10
381917	Dnah3	mRNA	48	51	37	45	40	33	45	52	42.5	45.25	-0.145071	0.346292	0.548934
76646	Wdr38	mRNA	5	5	4	3	4	6	5	12	6.75	4.25	0.612809	0.164419	0.328643
102640722	Gm36722	mRNA	2154	2192	2253	2259	2252	2152	2030	2091	2131.25	2214.5	-0.109897	5.12e-07	3.69e-06
15254	Hint1	mRNA	2486	2669	2290	2148	2553	2653	2813	2500	2629.75	2398.25	0.0783279	0.000119	0.000618
19070	Mob4	mRNA	1372.41	1490.12	1414.17	1425.08	1514.16	1355.46	1534.57	1605.36	1502.39	1425.44	0.0212289	0.425941	0.631079
171200	Vmn1r19	mRNA
15893	Ica1	mRNA	1269	1327	1370	1289	1193	1226	1207	1313	1234.75	1313.75	-0.144088	4.63e-07	3.35e-06
665113	Tnik	mRNA	3329.77	3175.55	3410.92	3189.53	3444.21	3334	3347.59	3449.03	3393.71	3276.44	-0.00388373	0.825971	0.920637
100862388	Gm21698	mRNA	0	1	0	0	0	0	1.39	0	0.3475	0.25	0.420469	0.822922	0.918362
17842	Mup3	mRNA	4	2	4	1	1	4	5	4	3.5	2.75	0.293308	0.612527	0.77735
66704	Rbm4b	mRNA	1302.73	1372.78	1498.27	1359.09	1218.47	1309.65	1205.08	1280.08	1253.32	1383.22	-0.196889	2.49e-12	2.84e-11
102637189	Gm34066	mRNA	1	0	0	0	0	0	0	2	0.5	0.25	0.945384	0.581578	0.75584
72119	Tpx2	mRNA	90	116	97	129	116	142	108	128	123.5	108	0.138864	0.143469	0.298404
258675	Olfr1423	mRNA
546176	Gm5923	mRNA
667803	H2-T-ps	mRNA	16	7	12	15	14.22	19	11	22	16.555	12.5	0.350723	0.192207	0.366824
58802	Kcnmb4	mRNA	468	394	408	427	474	497	492	446	477.25	424.25	0.115215	0.0165761	0.0527014
432555	Gm5431	mRNA	27.55	16.42	36.23	36.77	16.26	31.52	19.06	20.92	21.94	29.2425	-0.469119	0.020635	0.0634808
70021	Nt5dc2	mRNA	82	76	88	89	82	85	74	85	81.5	83.75	-0.0939049	0.402725	0.607313
108168521	LOC108168521	mRNA
545291	Hpse2	mRNA	272.92	282.87	273.41	229.55	270.11	224.39	276.7	246.62	254.455	264.688	-0.111495	0.0782629	0.187113
75469	Spata19	mRNA	0	0	0	0	2	0	0	0	0.5	0
12237	Bub3	mRNA	1467	1574	1329	1518	1593	1644	1512	1460	1552.25	1472	0.0219675	0.402417	0.606963
108169171	Gm46977	mRNA	6	2	8	6	4	5	6	8	5.75	5.5	0.0095146	0.982353	0.988674
258987	Olfr1270	mRNA
19324	Rab1a	mRNA	4444.01	4457	4133.06	4773	4880.85	4729.03	4712.01	4804.05	4781.48	4451.77	0.0484648	0.00124896	0.005355
52815	Ldhd	mRNA	235	204	194	208	240	251	297	261	262.25	210.25	0.264221	7.21e-05	0.00039
11536	Gpr182	mRNA	35	48	61	42	30	46	43	55	43.5	46.5	-0.150831	0.321371	0.526159
99334	Zscan29	mRNA	624	768	689	750	663	698	697	662	680	707.75	-0.112321	0.00372816	0.0142721
71884	Chit1	mRNA	24	21	19	19	17	16	22	14	17.25	20.75	-0.321131	0.170891	0.337927
381059	Gm1604b	mRNA	42.52	60.11	36.53	43.26	43.16	57.64	49.6	67.37	54.4425	45.605	0.200926	0.164395	0.328666
216343	Tph2	mRNA	21	25	24	19	25	17	19	15	19	22.25	-0.282422	0.209317	0.391619
21331	T2	mRNA	50	55	35	48	41	59	38	44.04	45.51	47	-0.101093	0.50032	0.698071
78937	Avl9	mRNA	2240.05	2429.09	2355.52	2398.71	2587.32	2618.54	2617.74	2524.83	2587.11	2355.84	0.0804812	8.84e-05	0.000471
545384	Ifi214	mRNA	0	1.18	1.58	1.89	1.64	0	0	0	0.41	1.1625	-1.55815	0.204367	0.38458
72136	Chst14	mRNA	259	269	253	246	270	326	308	248	288	256.75	0.111089	0.0725137	0.176341
20303	Ccl4	mRNA	3	4	3	1	7	7.84	12	7.99	8.7075	2.75	1.60821	0.000487	0.00225953
241070	Gpr1	mRNA	18	9	12	12	13	12	10	13	12	12.75	-0.142079	0.624226	0.783194
75482	Hspb9	mRNA	5	8	9	14	8	8	15	8	9.75	9	0.0608615	0.855101	0.94049
71718	Telo2	mRNA	388	365	319	298	292	404	389	307	348	342.5	-0.0316324	0.564479	0.747082
75079	Zbtb49	mRNA	426	311	320	295	310	329	293	303	308.75	338	-0.1852	0.00110134	0.00476626
20608	Sstr4	mRNA	58	54	51	38	60	48	40	54	50.5	50.25	-0.0474559	0.741249	0.865509
66161	Pop4	mRNA	474	480	559	490	525	497	539	595	539	500.75	0.051579	0.249097	0.44433
56334	Tmed2	mRNA	2116.17	2378.46	2072.78	2379.4	2146.04	2205.3	2044.24	2127.87	2130.86	2236.7	-0.124552	1.16e-08	9.93e-08
66346	1700029P11Rik	mRNA	1	0	0	0	0	0	0	1	0.25	0.25	-0.0546157	0.978642	0.994729
72397	Rbm12b1	mRNA	562.69	622.42	635.99	609.99	498.81	519.23	586.18	611.03	553.812	607.773	-0.18875	8.31e-06	5.17e-05
76788	Klhdc10	mRNA	2453.02	2364	2166.86	2394	2485.76	2609	2490	2360.65	2486.35	2344.47	0.0301533	0.146348	0.303107
52530	Nhp2	mRNA	415	412	400	351	413	446	452	436	436.75	394.5	0.0921667	0.0656388	0.162951
381085	Tbc1d22b	mRNA	877.3	875.86	850.67	884.71	906.88	1024.93	869.21	806.24	901.815	872.135	-0.0063357	0.853251	0.939168
100039010	LOC100039010	mRNA
66839	Dele1	mRNA	908	859	779	954	875	939	856	803	868.25	875	-0.0657883	0.0568932	0.145054
69802	Cox11	mRNA	218	188	181	192	170	182	184	197	183.25	194.75	-0.142426	0.0549704	0.141303
100040563	Dynlt1c	mRNA	297.42	288.9	267.02	286.26	295.16	297.09	332.78	259.35	296.095	284.9	0.000989	0.98682	0.991824
68644	Abhd14a	mRNA	511	538	517	517	564	589	560	542	563.75	520.75	0.0598489	0.172021	0.339425
66977	Nuf2	mRNA	19	26	26	27	28	26	19	30	25.75	24.5	0.0171749	0.932751	0.990638
68212	Tmbim4	mRNA	740	738	717	669	744	772	711	754	745.25	716	0.00314914	0.933501	0.990659
100042594	Gm20931	mRNA
17755	Map1b	mRNA	263205	249045	246942	290216	327618	311265	281758	305843	306621	262352	0.170337	0	0
15525	Hspa4	mRNA	5644	5911	5125	5681	6193	6397	6050	5901	6135.25	5590.25	0.0795936	2.35e-09	2.13e-08
20787	Srebf1	mRNA	2549	2406	1980	2185	2362	2605	2417	1907	2322.75	2280	-0.0278157	0.190811	0.364509
224916	Vmn2r120	mRNA
66447	Mgst3	mRNA	1633	1831	1800	1793	1466	1623	1559.99	1646	1573.75	1764.25	-0.219467	1.59e-18	2.6e-17
72083	Mzt2	mRNA	266	256	266	261	267	302	311	307	296.75	262.25	0.12369	0.0428359	0.116215
13172	Dbx1	mRNA
98752	Fcrla	mRNA	10	13	6	15	4	10	6	10	7.5	11	-0.607157	0.0728321	0.176973
16700	Krtap6-1	mRNA
64705	Dpys	mRNA	12	12	8	11	7	11	12	7	9.25	10.75	-0.271427	0.400756	0.605073
381924	Itgad	mRNA	2	3	0	3	1	4	5	1	2.75	2	0.404816	0.543351	0.728716
258524	Olfr1168	mRNA
116837	Rims1	mRNA	1455	1581	1636	1574	1619	1614	1496	1554	1570.75	1561.5	-0.0460947	0.073719	0.178659
235320	Zbtb16	mRNA	626	1185	743	1174	614	1029	897	4042	1645.5	932	0.765508	1.06e-153	1.57e-151
211922	Dennd6a	mRNA	1676.04	1805.86	1641.23	1745.62	1508.23	1478.04	1600.77	1609.17	1549.05	1717.19	-0.203277	8.4e-16	1.19e-14
241516	Fsip2	mRNA	1	1	0	1	0	6	5	3	3.5	0.75	2.16778	0.00682929	0.0243419
20770	Mucl2	mRNA
74989	Csmd2os	mRNA	0	0	0	0	0	0	0	1	0.25	0
13871	Ercc2	mRNA	509	483	436	523	511	578	509	465	515.75	487.75	0.0259143	0.569384	0.749593
17777	Mttp	mRNA	148	147	156	120	122	123	148	145	134.5	142.75	-0.1405	0.104938	0.233972
245880	Wasf3	mRNA	1512	1546	1431	1597	1833	1806	1743	1543	1731.25	1521.5	0.131704	1.97e-07	1.5e-06
73720	Cst6	mRNA	208	252	218	263	231	234	236	257	239.5	235.25	-0.0287848	0.663734	0.815151
66358	Adprm	mRNA	325	339	333	359	337	329	337	343	336.5	339	-0.0652945	0.239436	0.431195
18211	Ntrk1	mRNA	4141	3738	3681	3753	4666	4976	4587	4318	4636.75	3828.25	0.221813	3.05e-45	1.14e-43
11607	Agtr1a	mRNA	2019.86	2454.64	2685.11	2257.82	2456.56	2517.7	2391.26	2078.13	2360.91	2354.36	-0.0506046	0.0159996	0.0510925
104771	Jkamp	mRNA	1416	1517	1550	1545	1440	1470	1482	1573	1491.25	1507	-0.069773	0.00808602	0.0282285
102638268	1700014D04Rik	mRNA	9	10	14	11	6	14	5	14	9.75	11	-0.228645	0.4707	0.670645
18054	Ngp	mRNA	411	753	331	855	909	813	596	1018	834	587.5	0.450843	1.37e-31	3.66e-30
224705	Vps52	mRNA	1093	1071	1023	1092	1062	1116	989	1047	1053.5	1069.75	-0.0766991	0.0142879	0.0463499
68099	Fam92a	mRNA	663	694	694	690	631	605	547	679	615.5	685.25	-0.209487	1.66e-07	1.27e-06
240913	Adamts4	mRNA	43	96	40	54	38	33	42	18	32.75	58.25	-0.885379	9.67e-09	8.35e-08
235184	Msantd2	mRNA	1183.12	1222.09	1251.81	1238.42	1033.26	1053.42	1015.08	1166.14	1066.97	1223.86	-0.252528	5.82e-17	8.76e-16
12745	Clgn	mRNA	3833	4362	3982	4153	4652	4631	4802	4650	4683.75	4082.5	0.143595	1.28e-20	2.32e-19
76282	Gpt	mRNA	92	104	97	95	79	104	90	91	91	97	-0.146734	0.16322	0.326849
78903	Wrnip1	mRNA	831	919	744	841	930	976	972	817	923.75	833.75	0.0932719	0.00675187	0.0241091
434903	Mageb4	mRNA
68552	Smim14	mRNA	3995.39	3896.37	3589.96	3724.15	3749.41	3750.64	3899.23	3709.38	3777.16	3801.47	-0.0638684	0.000116	0.000603
103968	Plin1	mRNA	22	9	25	23	12	56	29	48	36.25	19.75	0.821513	3.1e-05	0.000177
72129	Pex13	mRNA	837	900	871	992.45	794	815	810	886	826.25	900.112	-0.178143	2.92e-07	2.17e-06
258566	Olfr1002	mRNA
100009614	Gm10024	mRNA
69623	Zfp33b	mRNA	2222.85	2200.55	2527.31	2401.23	2178.89	2083.94	2243.74	2227.56	2183.53	2337.99	-0.153217	9.33e-13	1.1e-11
666207	Gm7980	mRNA	0.36	0	2.2	0	0	0.56	0	1.5	0.515	0.64	-0.368115	0.784516	0.888522
67602	Necap1	mRNA	3195	3205	2985	3396	3575	3530	3318	3568	3497.75	3195.25	0.0758826	1.7e-05	0.000101
268780	Egflam	mRNA	333	329	376	331	361	354	348	306	342.25	342.25	-0.0546157	0.321911	0.526746
56643	Slc15a1	mRNA	5	1.05	2	6	5	5	5	0	3.75	3.5125	0.0397766	0.940781	0.993988
17219	Mcm6	mRNA	287	287	272	304	265	314	247	240	266.5	287.5	-0.164042	0.00745966	0.0263212
230579	Fam151a	mRNA	1	0	0	0	2	0	1	0	0.75	0.25	1.53035	0.323529	0.526933
243912	Hspb6	mRNA	296	218	222	368	219	302	210	232	240.75	276	-0.251748	7.42e-05	0.0004
20604	Sst	mRNA	201	200	150	163	229	248	269	232	244.5	178.5	0.399295	1.53e-08	1.3e-07
434935	Gm21943	mRNA
78757	Rictor	mRNA	3394	3512	3592	3446	3404.01	3434	3475	3558	3467.75	3486	-0.0621874	0.000324	0.00155767
380850	Gm5141	mRNA	572.35	513.4	613.84	589.66	542.75	529.23	509.78	542.18	530.985	572.312	-0.162748	0.00018	0.000905
67945	Rpl41	mRNA	6488.37	6634.99	6722.34	6624.41	6188.83	6779.81	6750.82	6641.97	6590.36	6617.53	-0.0605513	1.4e-06	9.63e-06
15437	Hoxd8	mRNA	467.8	409.27	370.85	364.68	426.25	449.2	471.89	426.69	443.507	403.15	0.083026	0.0941814	0.215592
20598	Smpd2	mRNA	189	168	172	148	123	162	150	145	145	169.25	-0.277719	0.000655	0.00297029
99899	Ifi44	mRNA	23	45	24	122	49	58	30	48	46.25	53.5	-0.264701	0.0672178	0.165979
67926	Spert	mRNA
239789	Gmnc	mRNA	2	5	0	2	4	2	0	0	1.5	2.25	-0.639578	0.395409	0.600567
18997	Pou4f2	mRNA	402	433	324	484	457	467	445	394	440.75	410.75	0.0470843	0.341026	0.542609
100043918	LOC100043918	mRNA	0	0	0	0	1	0	0	0	0.25	0
258961	Olfr631	mRNA
258601	Olfr984	mRNA	0	0	1	0	0	0	0	0	0	0.25
225266	Klhl14	mRNA	3	10	11	16	7	6	7	4	6	10	-0.791581	0.0307885	0.0885043
12571	Cdk6	mRNA	962	994.96	1010.95	1189.99	948.38	956	807	905.66	904.26	1039.47	-0.255661	5.99e-15	8.07e-14
114868	Psg25	mRNA
12514	Cd68	mRNA	113	97	133	119	92	116	77	96	95.25	115.5	-0.332718	0.000836	0.00371424
100041687	Mup8	mRNA
71868	Thegl	mRNA	4	4	1	1	0	1	3	1	1.25	2.5	-1.05462	0.169246	0.335871
319734	Cacna2d4	mRNA	4	1	3	0	0	2	2	2	1.5	2	-0.469653	0.544548	0.728942
20278	Scnn1g	mRNA	1	1	1	1	1	2	2	2	1.75	1	0.752739	0.396016	0.600361
100040276	Gm11595	mRNA
74188	Prl8a8	mRNA
13081	Cyp24a1	mRNA	1	2	5	2	4	1	2	1	2	2.5	-0.376544	0.58095	0.759882
102638837	Gm21964	mRNA
628308	Zfp970	mRNA	1902.64	1866.37	1970.49	2115.42	1911.53	1767.61	1992.92	2035.13	1926.8	1963.73	-0.0820074	0.000391	0.00185024
71745	Cul2	mRNA	1646	1632	1664	1639	1835	1795	1744	1847	1805.25	1645.25	0.0792761	0.00125334	0.00537018
236149	Slc22a26	mRNA
107373	Fam111a	mRNA	245	242	276	271	292	288	247	221	262	258.5	-0.0352132	0.577596	0.75728
99982	Kdm1a	mRNA	1403.87	1343	1338	1334	1445.08	1502	1403	1370.19	1430.07	1354.72	0.0234755	0.390547	0.595335
20471	Six1	mRNA	1726	1746	1625	1726	2260	2111	2075	2033	2119.75	1705.75	0.258872	1.81e-28	4.35e-27
14050	Eya3	mRNA	3764.27	3838.73	3536.88	3758.46	3924.19	3960.29	4019.02	3716.82	3905.08	3724.59	0.0136567	0.408322	0.612915
234396	Ankle1	mRNA	9	2	5	9	13	9	9	6	9.25	6.25	0.510981	0.167185	0.332795
100861839	Gm21258	mRNA
102637070	LOC102637070	mRNA
22412	Wnt9b	mRNA	0	2	2	3	1	4	5	4	3.5	1.75	0.945384	0.144834	0.300626
70625	Med26	mRNA	883.16	757.05	783.18	808.58	805	765.77	713.64	716.5	750.227	807.992	-0.161629	9.81e-06	6.04e-05
193838	Eme2	mRNA	314	297	313	289	293	347	305	325	317.5	303.25	0.0116332	0.840781	0.930869
100036521	Umad1	mRNA	851	854	864	841	754	710	706	752	730.5	852.5	-0.277431	2.16e-14	2.82e-13
53420	Syt5	mRNA	999	1159	947	1142	1381	1255	1404	1134	1293.5	1061.75	0.23022	1.11e-14	1.47e-13
17877	Myf5	mRNA	6	2	1	0	2	3	2	0	1.75	2.25	-0.417186	0.564533	0.746704
100504234	Ccdc170	mRNA	38	40	53	42	47	44	44	44	44.75	43.25	-0.00542819	0.971843	0.999278
74150	Slc35f5	mRNA	646	754	739	684	740	758	764	692	738.5	705.75	0.010825	0.775536	0.886533
104099	Itga9	mRNA	533.76	646.16	622.09	710.91	496.33	532.97	530.79	573.99	533.52	628.23	-0.290366	7.42e-12	8.21e-11
101113	Snx21	mRNA	1722.93	1759.18	1557.12	1712.24	1808.69	1974.38	1890.8	1800.86	1868.68	1687.87	0.0922041	0.000139	0.000714
106572	Rab31	mRNA	955	907	845	847	832	920	813	764	832.25	888.5	-0.148971	1.85e-05	0.000109
233328	Lrrk1	mRNA	561	529	544	558	443	460	511	480	473.5	548	-0.265427	4.28e-09	3.8e-08
213956	Fam83f	mRNA	206	208	167	187	122	152	115	151	135	192	-0.562763	2.55e-12	2.92e-11
269037	Ctif	mRNA	5771.16	5719.17	5070.95	5479.2	6741.72	7070.2	6776.63	6306.37	6723.73	5510.12	0.232562	8.59e-71	5.18e-69
75122	Zc2hc1b	mRNA	0	0	0	1	0	0	0	0	0	0.25
258413	Olfr881	mRNA
18417	Cldn11	mRNA	220	361	320	232	172	188	190	171	180.25	283.25	-0.706692	2.14e-25	4.6e-24
68036	Zfp706	mRNA	2658.57	2617.09	2270.13	2465.67	2361.66	2607.19	2331.37	2315.07	2403.82	2502.86	-0.112866	4.25e-08	3.44e-07
140493	Kcnn3	mRNA	225	256	251	241	194	217	205	186	200.5	243.25	-0.333453	1.19e-06	8.22e-06
13605	Ect2	mRNA	44	46	50	57	45	60	39	53	49.25	49.25	-0.0546157	0.707102	0.839883
73284	Ddit4l	mRNA	94	55	57	73	57	60	58	35	52.5	69.75	-0.464492	0.000397	0.00187403
54219	Cd320	mRNA	278	283	313	307	284	264	317	313	294.5	295.25	-0.0582852	0.326493	0.528444
257919	Olfr467	mRNA
12362	Casp1	mRNA	147	151	162	117	188	175	178	185	181.5	144.25	0.276782	0.000557	0.00255506
384585	Scgb1b3	mRNA
56089	Ramp3	mRNA	41	40	21	31	24	22	31	23	25	33.25	-0.466042	0.0141581	0.0459852
12943	Pcdha10	mRNA	256.22	300.53	249.83	307.57	276.92	322.86	288.6	231.49	279.967	278.538	-0.047228	0.439102	0.641671
94062	Mrpl3	mRNA	1298.19	1357.18	1309.65	1291.96	1288.52	1302.48	1255.43	1283.66	1282.52	1314.24	-0.0898659	0.00150122	0.0063244
67815	Sec14l2	mRNA	368.05	372.46	328.87	399.69	353.88	408.87	342.3	361.98	366.757	367.267	-0.0566205	0.287601	0.489794
69664	Krtap1-5	mRNA
230766	Fam167b	mRNA	13	16	11	16	15	20	15	14	16	14	0.138029	0.60063	0.76824
258500	Olfr944	mRNA
56294	Ptpn9	mRNA	2767.09	2960.81	2547.38	2777.38	4009.76	3940.06	4364.62	3730.52	4011.24	2763.16	0.483111	1.93e-164	3.07e-162
619441	Tnfsfm13	mRNA	139.45	104.77	125.72	66	91.43	135.11	117.13	156.85	125.13	108.985	0.144682	0.125332	0.268774
320910	Itgb8	mRNA	2456	2225	2550	2339	2368	2259	2231	2141	2249.75	2392.5	-0.14337	1.29e-11	1.4e-10
140500	Acap3	mRNA	1848	1752	1585	1672	2040	2103	2153	1794	2022.5	1714.25	0.183946	7.16e-15	9.61e-14
15931	Ids	mRNA	9385.77	10457	9214.28	10746	12351	12211	12222	11307	12022.8	9950.76	0.218272	5.78e-111	5.57e-109
622222	Vmn1r175	mRNA
72141	Adpgk	mRNA	451	437	432	479	511	523	474	515	505.75	449.75	0.114685	0.0140739	0.0457486
17883	Myh3	mRNA	12	6	17.05	15.1	10	11.29	12.14	8.33	10.44	12.5375	-0.318744	0.290541	0.48947
230734	Yrdc	mRNA	208	201	174	187	217	208	212	186	205.75	192.5	0.0414182	0.566769	0.747323
14793	Cdca3	mRNA	29	29	34	38	36	34	35	32	34.25	32.5	0.0210485	0.905125	0.975272
18507	Pax5	mRNA	39	58	43	61	32.51	41	32	44	37.3775	50.25	-0.481569	0.00188386	0.00776516
17922	Myo7b	mRNA	4	3	6	3	7	8	2	3	5	4	0.267312	0.579451	0.758668
30925	Slamf6	mRNA	9	13	10	10	6	3	3	7	4.75	10.5	-1.19901	0.00178583	0.00739887
242711	Cela3a	mRNA
269952	Gdpgp1	mRNA	282.3	264.48	253.98	270.73	320.15	298.04	346.03	297.85	315.517	267.873	0.181558	0.00240673	0.00966203
22642	Zbtb17	mRNA	390	390	343	332	376	439	354	381	387.5	363.75	0.0366333	0.486511	0.685944
100041566	Gm3409	mRNA
238406	Adam6a	mRNA
100039053	Gm2023	mRNA	3.18	7.53	4.17	0	2.42	5.41	5.08	7.92	5.2075	3.72	0.430673	0.375743	0.581887
100033459	Ifi208	mRNA	28	16.61	24	31	12	22	15.38	10	14.845	24.9025	-0.800929	0.000575	0.00263312
13505	Dsc1	mRNA	2	2	2	0	1	0	0	3	1	1.5	-0.639578	0.487746	0.68626
67939	Prorsd1	mRNA	57	43	47	47	57	58	41	54	52.5	48.5	0.0597169	0.677509	0.823541
269053	Gpr152	mRNA	11	7	12	7	6	10	7	12	8.75	9.25	-0.134786	0.691858	0.830745
19015	Ppard	mRNA	518.79	464.81	442.75	493.26	424.23	528.18	475.23	472.14	474.945	479.902	-0.0695966	0.136014	0.286729
18072	Nhlh2	mRNA	33	29	34	24	29	29	41	29	32	30	0.0384937	0.833623	0.926577
54353	Skap2	mRNA	845	846	739	833	821	882.09	891	813	851.773	815.75	0.00772533	0.826914	0.921238
13124	Cyp8b1	mRNA	0	1	0	0	0	0	0	0	0	0.25
60363	Cldn15	mRNA	15	19	15	12	17	14	14	15	15	15.25	-0.0784625	0.764829	0.879668
242667	Dlgap3	mRNA	2171	2217	1932	2213	2512	2803	2661	2297	2568.25	2133.25	0.213117	5.07e-24	1.04e-22
329679	Fnip2	mRNA	846.93	842.67	769.11	846.19	659.53	775.25	787.63	875.89	774.575	826.225	-0.147746	4.19e-05	0.000235
69917	Nabp2	mRNA	910	951	822	916	1042	1002	963	904	977.75	899.75	0.0653257	0.0498371	0.13043
653016	Mymx	mRNA	6	10	5	6	8	12	9	12	10.25	6.75	0.548049	0.12125	0.261939
12567	Cdk4	mRNA	667	652	565	650	631	723	657	569	645	633.5	-0.0286612	0.477454	0.677757
68888	Gkn3	mRNA	12	10	12	19	10	14	4	13	10.25	13.25	-0.424984	0.154943	0.314239
545140	Olfr288	mRNA
19225	Ptgs2	mRNA	11	9	35	21	16	15	18	10	14.75	19	-0.4199	0.0921293	0.211852
77080	9230110F15Rik	mRNA
435772	Cnbd1	mRNA
237858	Trarg1	mRNA	18375	21484	17883	20356	25170	26221	25884	22489	24941	19524.5	0.298618	0	0
14705	Bscl2	mRNA	1739	1838	1582	1771	2000	2221	2082	1885	2047	1732.5	0.18604	2.47e-15	3.41e-14
237898	Usp32	mRNA	6950	7442	7128	7535	8171	7879	7743	8106	7974.75	7263.75	0.080109	7.27e-12	8.05e-11
16493	Kcna5	mRNA	61	64	37	62	78	82	77	84	80.25	56	0.464459	0.000193	0.000966
17752	Mt4	mRNA
100504642	Gm21996	mRNA
228602	4930402H24Rik	mRNA	3430.98	3311	3406.18	3020	3019	3087	2916	3060.78	3020.7	3292.04	-0.178717	7.63e-23	1.51e-21
76938	Rbm17	mRNA	962	1091	862	939	904	1078	1047	943	993	963.5	-0.0111067	0.733448	0.860589
239611	Muc19	mRNA	4	12	6	17	2	17	8	11	9.5	9.75	-0.0920904	0.779419	0.888505
18314	Olfr17	mRNA
14659	Glrp1	mRNA	0	0	1	0	0	1	0	0	0.25	0.25	-0.0546157	0.978642	0.994729
353310	Zfp703	mRNA	1056	1152	895	1047	1170	1284	1208	1169	1207.75	1037.5	0.164595	6.71e-08	5.32e-07
108168208	Gm45521	mRNA	0	2	0	0	0	0	1	1	0.5	0.5	-0.0546157	0.969799	1
93686	Rbfox2	mRNA	13150.8	12977.9	12314	12476	14018.7	13680	13481	12751.5	13482.8	12729.7	0.0283104	0.00148635	0.00627003
66557	Bpifb2	mRNA	0	0	1	1	1	0	0	0	0.25	0.5	-1.05462	0.538717	0.728395
68188	Sympk	mRNA	3183	3057	2859	3103	3239	3535	3411	3222	3351.75	3050.5	0.0812531	6.65e-06	4.2e-05
78806	Stpg1	mRNA	123	142	134	159	143	172	165	159	159.75	139.5	0.140935	0.0913883	0.210573
72242	Psg21	mRNA
21822	Tgtp1	mRNA	30.43	32.52	61.34	44.5	57.83	62.79	89.38	41.8	62.95	42.1975	0.522433	0.000236	0.00116415
20448	St6galnac4	mRNA	274	278	313	298	314	309	277	260	290	290.75	-0.058342	0.329741	0.532189
20392	Sgce	mRNA	941	884	924	876	763	814	746	789	778	906.25	-0.274755	5.94e-15	8.02e-14
16528	Kcnk4	mRNA	250.02	285.26	256.56	325	287.95	357.05	315.16	440.86	350.255	279.21	0.272439	2.32e-06	1.55e-05
97820	4833439L19Rik	mRNA	3188	3294	3076	3326	3226.62	3572.99	3349.99	3231.83	3345.36	3221	3.6e-05	0.998387	0.999013
235661	Dync1li1	mRNA	3257.72	3419	3010	3232	3919	4042	3980	3653	3898.5	3229.68	0.216912	8.92e-37	2.74e-35
109212	Pimreg	mRNA	3	2	6	3	5	9	2	1	4.25	3.5	0.225492	0.66419	0.815209
66590	Farsa	mRNA	364.88	364.44	371.12	358.81	395.01	441.07	444.66	371	412.935	364.812	0.124144	0.0164984	0.0524855
18845	Plxna2	mRNA	5794	5629	5846	6051	6567	6448	5242	5798	6013.75	5830	-0.00984673	0.457558	0.658122
213819	Casd1	mRNA	1050	1146	1109	1096	1096	1087	1051	1170	1101	1100.25	-0.0536326	0.0810967	0.192461
667063	Gm8439	mRNA
74191	P2ry13	mRNA	44	24	48	19	24	35	22	41	30.5	33.75	-0.200694	0.26509	0.463911
223664	Lrrc14	mRNA	481	432	392	426	467	520	508	407	475.5	432.75	0.0812958	0.0896114	0.207317
235567	Dnajc13	mRNA	5185	5418	5054	5643	6009	5877	5806	6027	5929.75	5325	0.100574	1.45e-13	1.8e-12
102633100	Gm7682	mRNA
100039953	Gfy	mRNA	7	2	3	4	6	2	5	4	4.25	4	0.0328471	0.947866	0.996508
338368	Pheta2	mRNA	48	61	58	63	59	46	53	50	52	57.5	-0.199666	0.147773	0.305107
245631	Mum1l1	mRNA	68	58	55	72	58	48	37	65	52	63.25	-0.33717	0.0123079	0.0406964
67880	Dcxr	mRNA	99	87	68	74	75	78	65	72	72.5	82	-0.232259	0.04557	0.121505
102634429	Gm6569	mRNA	5	6	2	4	7	3	1	4	3.75	4.25	-0.235188	0.645028	0.79871
26458	Slc27a2	mRNA	1	10	11	4	5	4	6	8	5.75	6.5	-0.231494	0.574709	0.754705
209601	Erich3	mRNA	175	201	195	183	201	184	195	191	192.75	188.5	-0.0224494	0.761241	0.876978
15247	Mfsd14a	mRNA	1202.76	1251.13	1178.7	1141.26	1151.26	1267.6	1225.31	1144.79	1197.24	1193.46	-0.0500566	0.08976	0.20742
18663	Pgk2	mRNA	0	0	2	0	0	0	0	0	0	0.5
258606	Olfr229	mRNA
56175	Bace2	mRNA	725	726	687	691	562	582	533	552	557.25	707.25	-0.398511	1.26e-22	2.46e-21
100043061	Gm4201	mRNA
230126	Shb	mRNA	138.54	131.57	161.09	134	139.86	122.94	147.01	123.5	133.327	141.3	-0.138403	0.111923	0.246156
70432	Rufy2	mRNA	4018	4188	4030	4265	4332	4462	4254	4288	4334	4125.25	0.0166019	0.289874	0.492796
26385	Grk6	mRNA	1467	1412	1247	1370	1570	1670	1594	1465	1574.75	1374	0.142125	9.1e-08	7.14e-07
244654	Mtss1l	mRNA	3545	3782	3145	3512	3330	3540	2992	2849	3177.75	3496	-0.192315	1.36e-27	3.17e-26
69482	Nup35	mRNA	286.19	311.05	270	297	309.03	302.15	267.88	228	276.765	291.06	-0.127271	0.0355529	0.0997997
68545	Ecscr	mRNA	327	277	296	264	186	187	214	237	206	291	-0.552991	2.2e-17	3.38e-16
66492	Zmat2	mRNA	2085	2249	2042	2140	2126	2075	2192	2268	2165.25	2129	-0.0302581	0.169275	0.335668
108168545	Gm20855	mRNA
108167344	Gm45951	mRNA	778.46	757.51	818.3	762.86	682.47	659.18	698.28	734.99	693.73	779.283	-0.222388	3.38e-09	3.04e-08
108168952	108168952	mRNA	106.14	78.42	119.36	93.08	112.02	95.09	120.68	118.16	111.487	99.25	0.113127	0.255346	0.451464
28240	Trpm2	mRNA	907.85	881.96	849.97	857.52	1073.31	1028.09	992.4	842.72	984.13	874.325	0.116064	0.000529	0.00243741
171187	Vmn1r33	mRNA
66979	Pole4	mRNA	346	303	266	234	282	282	249	282	273.75	287.25	-0.124064	0.041679	0.113744
74202	Fblim1	mRNA	69	86	78	89	87	86	90	85	87	80.5	0.0574109	0.606639	0.772906
71066	Hsfy2	mRNA
12268	C4b	mRNA	2186.37	1781.78	1803.3	2005.91	2305.65	2179.37	2646.75	2314.48	2361.56	1944.34	0.225845	1.19e-24	2.5e-23
215061	Trim50	mRNA
66298	Defa21	mRNA
14857	Gsta1	mRNA	5.18	2.29	17	2	6.62	8	9.64	11	8.815	6.6175	0.359059	0.330653	0.533336
67226	Tmem19	mRNA	1067	972	902	981	1068	1115	1059	1055	1074.25	980.5	0.0771245	0.0154252	0.0494761
67457	Frmd8	mRNA	908	784	790	684	739	894	827	762	805.5	791.5	-0.0293205	0.416653	0.62159
210757	Themis	mRNA	6	4	6	3	5	14	5	3	6.75	4.75	0.452344	0.291319	0.490381
103537	Mbtd1	mRNA	2780.09	2604.2	3037.93	2755.14	2456.69	2445.76	2681.55	2427.01	2502.75	2794.34	-0.213608	4.81e-27	1.1e-25
26992	Brd7	mRNA	817	805	739	797	775	763	754	738	757.5	789.5	-0.114309	0.00183092	0.0075616
632687	2022-03-10	mRNA	16	23	11	20	21	16	28	11	19	17.5	0.0640288	0.788667	0.891957
75647	Ssmem1	mRNA	3	7	6	6	4	2	1	0	1.75	5.5	-1.70669	0.0032084	0.0124998
21354	Tap1	mRNA	240	176	168	179	228	289	288	186	247.75	190.75	0.322586	3.12e-06	2.05e-05
22353	Vip	mRNA	3	0	2	1	2	3	1	0	1.5	1.5	-0.0546157	0.947716	0.99727
14630	Gclm	mRNA	1658	1743	1619	1806	1880	1946	1941	1937	1926	1706.5	0.119952	5.53e-07	3.97e-06
67212	Mrpl55	mRNA	413	449	422	456	394	432	394	443	415.75	435	-0.119915	0.0153381	0.0492461
66237	Atp6v1g2	mRNA	1806.23	2134.38	1912.01	2417.37	2085.86	2100.16	1828.6	2053.78	2017.1	2067.5	-0.0902187	6.42e-05	0.00035
69823	Fyttd1	mRNA	1629	1587	1629	1616	1594	1527	1558	1645.97	1581.24	1615.25	-0.0853146	0.000827	0.00367632
108167482	Gm46011	mRNA	0	0	2.04	0	2.01	1.11	0	3.02	1.535	0.51	1.53505	0.15691	0.317179
223776	Selenoo	mRNA	651	675	618	680	675	687	709	704	693.75	656	0.0261043	0.506245	0.704245
268949	Mucl3	mRNA	2	0	2	0	1	1	0	0	0.5	1	-1.05462	0.384632	0.590481
216453	Rdh19	mRNA
258826	Olfr27	mRNA
71722	Cic	mRNA	7621	7494	7194	7669	8423	8493	7983	7458	8089.25	7494.5	0.055558	1.53e-06	1.05e-05
213068	Tmem71	mRNA	27	23	40	29	36	26	30	36	32	29.75	0.0505665	0.783039	0.887637
94067	Mrpl43	mRNA	618	650	644	615	673	726	651	616	666.5	631.75	0.0226354	0.571888	0.752053
69195	Tmem121	mRNA	112	121	100	94	89	108	101	80	94.5	106.75	-0.230466	0.023555	0.0710122
68515	Myadml2	mRNA	79	78	66	73	67	91	71	73	75.5	74	-0.0256644	0.827801	0.921968
329581	Birc7	mRNA	23.65	20.29	15.42	31.41	33	8.47	8.94	22.24	18.1625	22.6925	-0.375868	0.0968592	0.219175
215476	Prr14l	mRNA	3665	3851.97	3676	3800.98	4023.38	3851	3994	3874	3935.59	3748.49	0.0156574	0.341424	0.542998
99326	Garnl3	mRNA	2953.05	2962.15	2935	2822	3458.64	3532.01	3444	3045.48	3370.03	2918.05	0.153142	4.18e-17	6.35e-16
68270	Dnaaf1	mRNA	1	2	1	1	4	0	0	2	1.5	1.25	0.208419	0.811034	0.908957
69930	Zfp715	mRNA	727	680.9	743	651.31	624.01	682.3	643.66	650.1	650.018	700.553	-0.16263	3.45e-05	0.000196
66686	Dcbld1	mRNA	563	534	493	546	560	615	565	563	575.75	534	0.053987	0.212661	0.396725
71947	Tmem94	mRNA	1929	1953	1900	2034	2050	2151	1857	1960	2004.5	1954	-0.0178038	0.437458	0.639795
226245	Plekhs1	mRNA	5	2	5	6	8	6	11	1	6.5	4.5	0.475899	0.277926	0.478928
27084	Xlr5c	mRNA	0	0	0	0	0	0	0	1	0.25	0
16452	Jak2	mRNA	1419.14	1396.84	1486.78	1514.63	1501.98	1456.37	1647.66	1623.64	1557.41	1454.35	0.0441633	0.093025	0.213573
72947	Phykpl	mRNA	464	426	405	447	447	426	425	401	424.75	435.5	-0.0906745	0.0652531	0.16217
217169	Tns4	mRNA	6	5	13	10	5	9	9	7	7.5	8.5	-0.235188	0.514724	0.711002
228829	Phf20	mRNA	4045.04	4171.58	3848.47	3850.79	4472.24	4130.04	4341.49	4183.08	4281.71	3978.97	0.0511772	0.00126625	0.00542257
244183	Trim30b	mRNA	2.13	1.49	3.18	4.79	7.89	10.48	2.17	5.76	6.575	2.8975	1.12757	0.0209207	0.0642359
76571	Styxl1	mRNA	15	26	27	22	15	16	23	29	20.75	22.5	-0.171429	0.434682	0.63993
668727	Mrgpra2a	mRNA	192.98	162.13	164.86	195.21	304.95	299.79	317.85	292.61	303.8	178.795	0.7102	2.18e-26	4.86e-25
241196	Serpinb13	mRNA
100529082	Gm11127	mRNA	48.5	45.66	46.62	46.76	51.74	59.3	40.57	51.16	50.6925	46.885	0.0580301	0.691208	0.830292
22341	Vegfc	mRNA	48	30	27	32	24	32	29	22	26.75	34.25	-0.411181	0.0265733	0.0785675
105244931	Gm40453	mRNA	0	0	0	0	0	2.78	0	2.69	1.3675	0	3.39693	0.032251	0.0920534
66246	Osgep	mRNA	392	379	332	378	352	363	389	334	359.5	370.25	-0.0971237	0.0689607	0.169496
629242	Gm6958	mRNA	12.54	6.52	16.53	7.47	8.43	11.59	9.4	6.79	9.0525	10.765	-0.304576	0.348169	0.551307
15366	Hmmr	mRNA	29.07	24.06	33.97	29.35	30.16	31.39	35.32	28.15	31.255	29.1125	0.0478325	0.796758	0.898465
109032	Sp110	mRNA	66.83	62.97	59.48	97.5	57.92	91.22	69.75	52.38	67.8175	71.695	-0.134831	0.269696	0.4684
11754	Aoc3	mRNA	152	147	146	217	117	161	118	159	138.75	165.5	-0.308959	0.000193	0.000964
72413	Kcnmb2	mRNA	205.32	171.9	192.2	154.3	146.52	146.91	154.92	154.62	150.743	180.93	-0.317961	6.18e-05	0.000338
94090	Trim9	mRNA	2491	2719	2676	2604	2920	2871	3060	3211	3015.5	2622.5	0.146839	2.27e-14	2.96e-13
216157	Tmem259	mRNA	2056	2131	1867	2025	2157	2328	2218	2117	2205	2019.75	0.0719862	0.00118675	0.00511159
244114	Vmn2r72	mRNA
330319	Wipf3	mRNA	3866	4384	3827	4273	4907	5270	5265	4543	4996.25	4087.5	0.235011	4.12e-54	1.82e-52
68268	Zdhhc21	mRNA	3130	3226	3023	3124	3404	3341	3138	3298	3295.25	3125.75	0.0215698	0.230916	0.419427
106581	Fam234a	mRNA	1701	1492	1345	1372	1342	1434	1418	1346	1385	1477.5	-0.147888	4.17e-08	3.37e-07
258060	Olfr1181	mRNA
57785	Rangrf	mRNA	179	180	173	181	179	173	169	146	166.75	178.25	-0.150831	0.0521935	0.135695
21341	Taf1c	mRNA	254	280	234	253	288	283	268	266	276.25	255.25	0.0594478	0.342268	0.544041
229706	Slc6a17	mRNA	5596	5300	4805	5631	6035	6064	5451	5599	5787.25	5333	0.0633149	3.71e-06	2.42e-05
666765	Gm8279	mRNA
68054	Serpina12	mRNA	8	2	5	2	5	5	6	10	6.5	4.25	0.558361	0.209503	0.391854
75769	Plppr5	mRNA	105	105	103	85	100	96	71	84	87.75	99.5	-0.235913	0.0253761	0.0754755
434756	Akap14	mRNA	1	2	1	3	4	3	4	5	4	1.75	1.13803	0.0695684	0.170648
216892	Spns2	mRNA	589	739	607	669	656	785	759	801	750.25	651	0.150098	0.0001	0.000529
100310809	Gm10509	mRNA	94	85	113	80	121.79	90	116	116	110.948	93	0.199959	0.0481889	0.12697
70615	Ankrd24	mRNA	946	973	1012	894	831	912	721	954	854.5	956.25	-0.216923	1.62e-10	1.62e-09
78252	Nxpe2	mRNA	309	385	331	433	294	305	290	273	290.5	364.5	-0.381996	1.42e-11	1.54e-10
171201	Vmn1r21	mRNA
192653	Ttc36	mRNA	0	3	3	6	5	0	2	4	2.75	3	-0.180147	0.764705	0.879746
319997	A630001G21Rik	mRNA	5	8	8	15	15	12	12	9	12	9	0.360422	0.254678	0.450559
22171	Tyms	mRNA	757.39	735.27	634.67	600.72	539.36	726.3	730.02	616.78	653.115	682.013	-0.117077	0.0030251	0.0118494
387511	Tas2r134	mRNA
258406	Olfr462	mRNA
229937	Znhit6	mRNA	266	290	259	285	270	301	344	293	302	275	0.0805012	0.180332	0.349917
64654	Fgf23	mRNA	14	16	7	15	8	12	8	13	10.25	13	-0.397503	0.185504	0.356957
67345	Herc4	mRNA	1231.29	1378.92	1292.25	1288.63	1227.61	1230.82	1320.73	1291.49	1267.66	1297.77	-0.0884825	0.00189203	0.00779683
381290	Atp2b4	mRNA	4361	4718	4405	4775	5309	5443	5790	4794	5334	4564.75	0.170066	1.1e-31	2.94e-30
78921	9130019O22Rik	mRNA	209.99	174.64	175.5	191.42	179.78	161.8	224.14	178.82	186.135	187.887	-0.0681355	0.361005	0.566042
23797	Akt3	mRNA	10652	10627.2	10348.4	10897.5	10804.1	10353.9	10210.5	10565.8	10483.6	10631.3	-0.0748013	4.85e-14	6.16e-13
170735	Arr3	mRNA	8	5	3	5	10	2	5	7	6	5.25	0.138029	0.748533	0.867885
27083	Xlr4b	mRNA	11.18	46.33	35.91	17.23	21.21	57.03	31	27.8	34.26	27.6625	0.253978	0.167131	0.332719
57914	Crlf2	mRNA	151	141	171	158	178	214	217	177	196.5	155.25	0.28532	0.000218	0.00108296
102693	Phldb1	mRNA	4415	4010	3981	3498	3144	3520	3546	3385	3398.75	3976	-0.280929	1.33e-62	6.95e-61
100043667	Vmn1r165	mRNA
109700	Itga1	mRNA	755	693	786	813	591	607	650	614	615.5	761.75	-0.362174	1.53e-20	2.75e-19
110891	Slc8a2	mRNA	184	150	142	158	170	155	163	146	158.5	158.5	-0.0546157	0.500259	0.698048
231769	Sfswap	mRNA	2834	2722	2803	2617	2479	2630	2566	2811	2621.5	2744	-0.120504	9.46e-10	8.88e-09
72656	Ints8	mRNA	1232	1334	1215	1271	1168	1101	1108	1192	1142.25	1263	-0.199592	1.19e-11	1.29e-10
230085	Phf24	mRNA	54249.7	59001	51878.6	53789	67804.7	72037	70878.3	61676	68099	54729.6	0.260697	0	0
56349	Net1	mRNA	608	873	676	877	562	764	706	1080	778	758.5	-0.0179948	0.624877	0.783595
22763	Zfr	mRNA	6457.6	6725	6603.08	6877.98	6878.11	6501.62	6718	6709.01	6701.69	6665.91	-0.0468948	0.000171	0.000862
70357	Kcnip1	mRNA	814	765	1010	890	850	857	749	1096	888	869.75	-0.0246568	0.473623	0.673307
52184	Odf2l	mRNA	527.42	533.81	562	549	575.83	469.15	474.64	596.03	528.913	543.058	-0.0926916	0.0354059	0.0994481
68010	Bambi	mRNA	247	260	342	257	205	237	190	233	216.25	276.5	-0.409195	3.54e-10	3.44e-09
80707	Wwox	mRNA	2913.5	2535.09	3240.03	2804.18	2612.01	2709.06	3013.2	2757	2772.82	2873.2	-0.105921	3.45e-08	2.81e-07
78506	Micu3	mRNA	2825.83	2913.33	3035.44	2917.18	3331.29	3286.1	3120.31	3303.25	3260.24	2922.95	0.102939	2.06e-08	1.71e-07
252905	Vmn1r72	mRNA
80880	Kank3	mRNA	252	239	236	266	199	235	245	293	243	248.25	-0.0854531	0.189215	0.362111
19260	Ptpn22	mRNA	86	137	113	127	63	135	92	117	101.75	115.75	-0.240599	0.014003	0.0455509
30957	Mapk8ip3	mRNA	13296	13002	11626	12785	15111	15828	15204	13738	14970.2	12677.2	0.185241	7.52e-101	6.76e-99
71367	Chst9	mRNA	50	43	41	41	36	37	40	42	38.75	43.75	-0.229702	0.148467	0.306027
16978	Lrrfip1	mRNA	570	574	528	589	546	577	502	556	545.25	565.25	-0.106587	0.0138147	0.0450024
243771	Parp12	mRNA	506	466	450	502	436	535	457	377	451.25	481	-0.146726	0.00190428	0.00784427
18563	Pcx	mRNA	1412	1291	1243	1242	1333	1447	1277	1315	1343	1297	-0.00433491	0.877301	0.955814
108168152	Gm8126	mRNA	7	8	7.01	12	6	4	3	13.9	6.725	8.5025	-0.392969	0.289432	0.492124
12727	Clcn4	mRNA	3263	3259	2922	3197	3450	3382	3292	3245.01	3342.25	3160.25	0.0261663	0.143615	0.298611
51796	Srrm1	mRNA	4655	4400	4318	4443	4049	4164	3952	4389	4138.5	4454	-0.160609	5.87e-25	1.24e-23
257915	Olfr1016	mRNA
74309	Osbp2	mRNA	565	553	546	570	667	638	570	645	630	558.5	0.119179	0.00443283	0.0166521
67472	Mtfr1	mRNA	500	511	475	444	507	497	512	481	499.25	482.5	-0.00538225	0.906942	0.975978
56690	Mlycd	mRNA	369	381	329	327	356	433	441	404	408.5	351.5	0.162196	0.00196625	0.00807037
20585	Hltf	mRNA	735	826	893	883	785	721	776	869	787.75	834.25	-0.137358	0.000126	0.000651
11298	Aanat	mRNA	15	19	18	8	22	13	24	20	19.75	15	0.342274	0.163894	0.327891
23985	Slc26a4	mRNA	1	1	0	1	1	1	2	0	1	0.75	0.360422	0.742293	0.864988
622744	Gm6351	mRNA	66.86	60.5	62.72	51.97	54.33	53.88	64.51	59.69	58.1025	60.5125	-0.113249	0.392598	0.597606
18379	Omt2a	mRNA
68796	Tmem214	mRNA	1319	1339	1245	1249	1186	1339	1196	1194	1228.75	1288	-0.122557	2.03e-05	0.000119
20088	Rps24	mRNA	5512	6033	5957	6056	5236	5398.81	5834	5967	5608.95	5889.5	-0.12503	1.5e-20	2.69e-19
110616	Atxn3	mRNA	865	925	969	937	958	931	999	945	958.25	924	-0.0021065	0.949489	0.997343
20301	Ccl27a	mRNA	442.58	458.43	460.82	477.55	413.94	446.93	408.23	418.07	421.793	459.845	-0.17923	0.000227	0.00112146
72927	Hepacam	mRNA	834	817	744	764	640	682	750	689	690.25	789.75	-0.248893	3.35e-11	3.53e-10
104709	Pik3r6	mRNA	57	51	54	69	53	64	69	66	63	57.75	0.0709151	0.589242	0.75834
225651	Mppe1	mRNA	361	372	332	369	410	407	391	383	397.75	358.5	0.0952731	0.0695237	0.170617
20355	Sema4f	mRNA	1662	1732	1495	1613	2051	2158	1983	1604	1949	1625.5	0.207235	1.02e-17	1.6e-16
258769	Olfr508	mRNA
100126824	Sco2	mRNA	226.16	249.96	229.89	245.29	267	249.67	300.51	238.05	263.808	237.825	0.0949695	0.140615	0.294291
67909	Galntl5	mRNA
216350	Tspan8	mRNA	1596	1822	1544	1669	2086	1867	1996	1948	1974.25	1657.75	0.197462	1.81e-16	2.65e-15
14710	Gngt2	mRNA	13	28	18	19	16	26	21	27	22.5	19.5	0.151835	0.495714	0.693891
241201	Cdh7	mRNA	114	81	75	120	64	68	73	93	74.5	97.5	-0.442778	6.14e-05	0.000336
258502	Olfr279	mRNA
67416	Armcx2	mRNA	3446	3500	2747	3648	3713	3749	3649	3309	3605	3335.25	0.0575886	0.000885	0.00390795
72154	Zfp157	mRNA	666	710	747	720	631	621	622	689	640.75	710.75	-0.204196	1.99e-07	1.51e-06
227099	Pms1	mRNA	232	222	200	190	167.03	199	204	213	195.757	211	-0.162791	0.0228964	0.0692819
67444	Ilkap	mRNA	784	828	730	726	712	722	742	777	738.25	767	-0.109733	0.00316736	0.012355
108903	Tbcd	mRNA	3148	3230	2925	3052	3788	3987	3806	3341	3730.5	3088.75	0.21773	1.65e-35	4.92e-34
18162	Npr3	mRNA	304	281.86	288.01	268.13	217	172	150.37	197	184.093	285.5	-0.687676	1.83e-24	3.81e-23
104836	Cbll1	mRNA	579	529	481	605	589	518	491	520	529.5	548.5	-0.105477	0.0163731	0.0521442
66871	Cpne8	mRNA	1170.46	1296.02	1202.42	1303.47	1448.86	1532.93	1515.1	1317.45	1453.59	1243.09	0.171066	7.81e-10	7.37e-09
243374	Gimap8	mRNA	180.35	211.71	208.18	208.57	188.21	186.07	209.12	211.64	198.76	202.202	-0.0793891	0.270474	0.468782
109575	Tbx10	mRNA	16	13	12	10	14	13	9	17	13.25	12.75	0.000879	0.99752	0.998428
14702	Gng2	mRNA	9895.02	10706	9346	10486	10963	10992	11559	10866	11095	10108.3	0.07976	8.42e-16	1.19e-14
238161	Akap6	mRNA	23382.3	24318	22862.6	26110.3	28109.4	28120.9	26387.1	27237.8	27463.8	24168.3	0.129798	8.6e-93	6.98e-91
192231	Hexim1	mRNA	1196	1284	1066	1170	1234	1293	1302	1158	1246.75	1179	0.0259927	0.374926	0.581101
76615	Got1l1	mRNA	1.98	1	1	0	1	0	1	0	0.5	0.995	-1.04738	0.388495	0.593398
381113	Cdkl4	mRNA	96	107	117	100	106	96	60	107	92.25	105	-0.241384	0.0188938	0.0588388
629378	Dact3	mRNA	880.36	824.9	785.39	860.56	868.07	881.16	786.45	810.98	836.665	837.803	-0.0565758	0.108523	0.240468
20321	Frrs1	mRNA	52.74	62.44	69.68	79.5	72.66	60.99	60.25	50.27	61.0425	66.09	-0.169234	0.18609	0.357545
209334	Gen1	mRNA	90.99	77.71	79.21	102.15	74.06	91.08	98.37	87.6	87.7775	87.515	-0.0502949	0.644365	0.798121
51869	Rif1	mRNA	1414	1368	1303	1294	1170	1057	1174	1254	1163.75	1344.75	-0.263173	7.14e-20	1.25e-18
16621	Klkb1	mRNA	9	14	15	16	11	12	10	4	9.25	13.5	-0.60005	0.0492452	0.12913
245828	Trappc1	mRNA	1295	1568	1503	1595	1654	1450	1538	1650	1573	1490.25	0.0233486	0.370431	0.576149
11966	Atp6v1b2	mRNA	10174.1	10389	9198.98	9705	11033.6	11870.1	10748	10743	11098.7	9866.76	0.115123	7.63e-31	1.98e-29
77794	Adamtsl2	mRNA	55	63	63	65	50	53	60	56	54.75	61.5	-0.222343	0.0968297	0.219131
100502698	Rubcn	mRNA	3166	3028	2778	3037	3123	3270.96	3204	2879.04	3119.25	3002.25	0.000539	0.976665	1
12475	Cd14	mRNA	41	51	65	43	42	40	52	49	45.75	50	-0.182772	0.215284	0.400447
22755	Zfp93	mRNA	251	302.03	274	275	263	268	302	307	285	275.507	-0.00574541	0.924882	0.987127
384696	Vmn1r119	mRNA
11308	Abi1	mRNA	4589.63	4664.31	4303.47	4818.8	4757.22	4695.43	4782.28	4776.88	4752.95	4594.05	-0.0055591	0.70947	0.842054
13544	Dvl3	mRNA	1811	1773	1635	1835	1919	1982	1773	1710	1846	1763.5	0.0113452	0.636605	0.792138
387347	Tas2r118	mRNA
14375	Xrcc6	mRNA	523.04	474.57	525.78	514.96	520.26	504.91	527.25	533.58	521.5	509.587	-0.0212784	0.635763	0.791554
78248	Armcx1	mRNA	2648	2770	2361	2788	2792	2849	2780	2837	2814.5	2641.75	0.036769	0.0597874	0.150901
56066	Cxcl11	mRNA	36	27	34	25	21	28	20	20	22.25	30.5	-0.50962	0.0107736	0.036304
19325	Rab10	mRNA	4112.25	4198.68	3816.74	4463.07	4577	4580.96	4529.22	4315.52	4500.68	4147.69	0.0632193	4.62e-05	0.000257
331524	Xkrx	mRNA	351	310	432.05	643.48	285.9	338.41	215	478.15	329.365	434.132	-0.453064	5.77e-18	9.16e-17
59046	Arpp19	mRNA	2123	2153	2041	2186	2136	2243	2268	2257	2226	2125.75	0.0118659	0.587427	0.756645
66510	Rnf181	mRNA	1732.35	1794.48	1681.74	1851.71	1861.52	1836.15	1828.94	1875.22	1850.46	1765.07	0.0135409	0.572516	0.752507
69129	Pex11g	mRNA	151	148	134	140	121	139	146	139	136.25	143.25	-0.126895	0.141457	0.29549
53374	Chst3	mRNA	785	701	597	579	492	597	418	532	509.75	665.5	-0.439265	2.67e-25	5.73e-24
105244063	Gm39743	mRNA	0	0	2.99	0	3.81	0	3.71	0	1.88	0.7475	1.27597	0.173212	0.341269
105247180	Gm42323	mRNA	3	1	2	0	4	0	4	0	2	1.5	0.360422	0.641918	0.796481
93765	Ube2n	mRNA	4932	5155	5046	5369	5516	5467	5364	5531	5469.5	5125.5	0.0391005	0.00527984	0.0194089
108168727	Gm46725	mRNA	0	0	0	0	0	0	0	1	0.25	0
94212	Pag1	mRNA	12033.8	12215.2	12602.8	11786.9	11631.2	11341	11972.9	11429.4	11593.6	12159.7	-0.12339	1.09e-39	3.62e-38
18181	Nrf1	mRNA	1967.78	1938.49	1745.9	1854.69	1618.41	1662.66	1641.15	1712.19	1658.6	1876.71	-0.232857	8.91e-22	1.68e-20
114715	Spred1	mRNA	2790	2684	2615	2795	2510	2625	2390	2769	2573.5	2721	-0.135021	9.8e-12	1.07e-10
258736	Olfr1497	mRNA
216974	Proca1	mRNA	91	87	87	88	78	76	80	94	82	88.25	-0.160588	0.146493	0.303369
14816	Grm1	mRNA	80.83	94.19	86.5	102.2	96.39	72.73	73.27	82.31	81.175	90.93	-0.218337	0.0472573	0.12498
80334	Kcnip4	mRNA	8704.66	9199.8	9343.5	9648.47	10007.2	9395.22	10209.8	10151.5	9940.94	9224.11	0.0533579	3.06e-07	2.27e-06
104086	Cyp27a1	mRNA	131	183	204	157	117	125	152	169	140.75	168.75	-0.316368	0.000118	0.000613
74039	Nfam1	mRNA	90	116	88	117	118	133	96	109	114	102.75	0.0952797	0.331178	0.533186
BGIG10090_45099	BGIG10090_45099	mRNA	0	1	1	1	2	1	0	1	1	0.75	0.360422	0.742293	0.864988
404634	H2afy2	mRNA	319	281	260	296	296	318	350	269	308.25	289	0.0384157	0.51528	0.71154
320633	Zbtb26	mRNA	413	473	418	474	332	333	313	371	337.25	444.5	-0.452981	2.37e-18	3.83e-17
18223	Numbl	mRNA	2275	2270	2217	2209	2751	2930	2924	2337	2735.5	2242.75	0.23192	1.09e-29	2.72e-28
14184	Fgfr3	mRNA	95	123	70	103	39	67	71	58	58.75	97.75	-0.789124	1.64e-11	1.77e-10
320208	Tmem91	mRNA	143.2	138.52	121.28	139.72	115.07	105.48	138.03	110.43	117.252	135.68	-0.265205	0.00350116	0.0134905
74203	Eif4enif1	mRNA	1501	1503	1309	1454	1495	1504	1436	1481	1479	1441.75	-0.0178147	0.50452	0.702489
72982	Tmem138	mRNA	220.06	204.41	206.24	199.27	213.92	212.49	204.66	194.71	206.445	207.495	-0.0619348	0.382384	0.589454
321007	Serac1	mRNA	638	675	648	700	655	658	613	652	644.5	665.25	-0.100332	0.0118375	0.0393981
12982	Csf2ra	mRNA	372.27	501.87	493.03	506.68	447.43	463.09	440.18	442.82	448.38	468.462	-0.117827	0.0134017	0.043854
622486	Smok3c	mRNA	0	3	1.34	0	2	2	0	0	1	1.085	-0.172311	0.863119	0.946406
19736	Rgs4	mRNA	20942	25587	19822	24866	30545	30911	32656	28481	30648.2	22804.2	0.371886	0	0
54169	Kat6b	mRNA	2630.35	2551.68	2594.76	2650.25	2201.19	2367.74	2407.18	2528.46	2376.14	2606.76	-0.188252	3.35e-20	5.93e-19
15492	Hsd3b1	mRNA	0	0	1	0	0	1	1	1	0.75	0.25	1.53035	0.323529	0.526933
227394	Slco4c1	mRNA	13	10	15	11	16	12	17	19	16	12.25	0.330674	0.225148	0.412424
18861	Pms2	mRNA	560	591	588	552	562	563	565	590	570	572.75	-0.0615594	0.149141	0.307059
108961	E2f8	mRNA	30	29	18	38	35	37	41	40	38.25	28.75	0.357282	0.0436944	0.117793
77531	Anks1b	mRNA	3823.8	3828.07	4139.04	4047.97	4197.12	4212.29	4062.87	3956.24	4107.13	3959.72	-0.00188355	0.906647	0.975791
BGIG10090_45304	BGIG10090_45304	mRNA
BGIG10090_43111	BGIG10090_43111	mRNA	3	1	0	0	1	0	2	0	0.75	1	-0.469653	0.668308	0.817527
BGIG10090_44918	BGIG10090_44918	mRNA	37.08	59.47	73.82	75.85	86.24	45.34	42.72	51.89	56.5475	61.555	-0.177029	0.18252	0.352746
BGIG10090_44816	BGIG10090_44816	mRNA	0	0	0	0	1	0	0	0	0.25	0
226432	Ipo9	mRNA	2622	2522.01	2370	2637	2607	2789	2661	2546	2650.75	2537.75	0.0082335	0.681007	0.82622
628946	Vmn1r77	mRNA
751865	Sap25	mRNA	23.3	54.7	80.65	108.55	18.83	41.32	90.47	17.53	42.0375	66.8	-0.722787	2.49e-07	1.87e-06
434121	Sult2a4	mRNA
70790	Ubr5	mRNA	9034	9263	8989	9176	10181	10383	10109	9739	10103	9115.5	0.0937743	2.12e-19	3.6e-18
68279	Mcoln2	mRNA	9	13	4	9	18	15	29	26	22	8.75	1.27553	3.2e-06	2.09e-05
258983	Olfr1260	mRNA
53320	Folh1	mRNA	756	627	837	748	810	748	647	835	760	742	-0.0200355	0.5904	0.759494
74270	Usp20	mRNA	4858	5075	4222	4582	5250	5712	5366	4799	5281.75	4684.25	0.118582	2.41e-16	3.52e-15
73032	Ttc9b	mRNA	746	802	603	748	829	957	937	862	896.25	724.75	0.251802	2.42e-12	2.77e-11
53315	Sult1d1	mRNA	0	9	0	0	0	0	0	1	0.25	2.25	-3.22454	0.006188	0.0223331
57373	Akip1	mRNA	94	96	101	92	105	103	110	84	100.5	95.75	0.0152354	0.882397	0.959597
67729	Mansc1	mRNA	316	247	249	317	267	262	267	284	270	282.25	-0.11863	0.0533223	0.137788
12305	Ddr1	mRNA	1642	1536	1376	1450	1579	1763	1667	1480	1622.25	1501	0.0574564	0.0260732	0.0772752
18121	Nog	mRNA	74	95	107	86	93	103	101	92	97.25	90.5	0.0491647	0.640614	0.795483
70297	Gcc2	mRNA	1969	1828	1966	2027	2115	2040	1990	2304	2112.25	1947.5	0.0625415	0.00575677	0.0209688
102641467	Gm20684	mRNA	6	10	5	15	7	7	6	3	5.75	9	-0.700979	0.0653064	0.162283
100861640	Rhox4a2	mRNA
109689	Arrb1	mRNA	10163	10344	9251	10030	13380	13793	13721	11894	13197	9947	0.353261	6.82e-301	2.39e-298
83767	Wasf1	mRNA	1386.82	1420.48	1229.41	1351.05	1556.04	1492.99	1423.45	1319.42	1447.97	1346.94	0.0497354	0.068434	0.168474
56444	Actr10	mRNA	2845.97	2864.3	2654.01	2787.98	2807.42	2927.09	2970.17	2885.05	2897.43	2788.07	0.000895	0.962685	1
66473	Ctrb1	mRNA
12919	Crhbp	mRNA	10	7	9	7	13	12	10	12	11.75	8.25	0.455579	0.161091	0.324183
258738	Olfr507	mRNA
21869	Nkx2-1	mRNA	1	4.84	1	3	0	2	1	3.98	1.745	2.46	-0.550047	0.437643	0.639978
16656	Hivep3	mRNA	6950.64	6885.89	7090.21	6608.74	7801.08	7769.92	8161.57	7651.6	7846.04	6883.87	0.13413	1.77e-29	4.36e-28
100503085	Klhl3	mRNA	569	586	579	560	539	592	636	594	590.25	573.5	-0.0130831	0.757036	0.874091
216238	Eea1	mRNA	4669	4575.88	4529.09	4907.85	5033.99	4910	4586	5209.01	4934.75	4670.45	0.0247982	0.092073	0.211799
18806	Pld2	mRNA	759.09	787.56	694.97	708	715.08	736	699.73	600.07	687.72	737.405	-0.155252	4.87e-05	0.000271
224432	Scaf4	mRNA	2060.08	2096.15	1940.8	2125.8	1946.49	1990.6	2012.35	1950.82	1975.07	2055.71	-0.112351	7.64e-07	5.41e-06
259111	Olfr974	mRNA
239731	Rimbp3	mRNA	8	4	9	4	5	5	2	8	5	6.25	-0.376544	0.38278	0.589837
74841	Usp38	mRNA	964	914	904	952	902	911	1036	905	938.5	933.5	-0.046909	0.159442	0.321463
18081	Ninj1	mRNA	461	526	472	549	490	556	533	502	520.25	502	-0.00309804	0.945261	0.996083
245572	Tbx22	mRNA
19024	Ppfibp2	mRNA	341	363	355	401	298	295	343	308	311	365	-0.285598	2.76e-07	2.05e-06
77593	Usp45	mRNA	2045.39	2109.4	2202.75	2283.52	2428.8	2266.68	2368.38	2411.84	2368.93	2160.26	0.0784085	0.000256	0.00125152
193385	Ripor2	mRNA	380.05	368.44	334.55	444.48	294.49	326.49	362.11	301.45	321.135	381.88	-0.304555	2.31e-08	1.91e-07
217463	Snx13	mRNA	3359.2	3271.58	3200.39	3393.71	3492.78	3315.38	3210.57	3423.12	3360.46	3306.22	-0.0311387	0.0779812	0.186552
19128	Pros1	mRNA	619	585.98	647.62	604	513.01	577	601	585	569.003	614.15	-0.164772	8.58e-05	0.000458
BGIG10090_44975	BGIG10090_44975	mRNA	0	0	0	0	0	0.5	0	0	0.125	0
140765	Tmprss3	mRNA	1	0	0	0	1	6	3	1	2.75	0.25	3.40482	0.00237032	0.00953385
16859	Lgals9	mRNA	1106	1179	941	1274	1520	1607	1656	1372	1538.75	1125	0.397218	2.65e-45	9.97e-44
19328	Rab12	mRNA	1592.29	1512.02	1443.98	1453.78	1334.03	1412.91	1427.81	1456	1407.69	1500.52	-0.146749	4.14e-08	3.35e-07
93877	Pcdhb6	mRNA	65.35	64	57	59	57	54	63	80	63.5	61.3375	-0.00462851	0.971405	0.999052
22025	Nr2c1	mRNA	570	563	602	620	549	554	565	581	562.25	588.75	-0.121059	0.00441712	0.0165969
19364	Rad51d	mRNA	1094.37	1105.33	943.57	1091	1047.91	1111	1134.07	1065.49	1089.62	1058.57	-0.0129072	0.678373	0.824434
13972	Gnb1l	mRNA	76	90	96	81	87	91	82	81	85.25	85.75	-0.0630526	0.567617	0.74807
94041	Allc	mRNA
75007	Mindy1	mRNA	1954	2015	1828	1988	2261	2444	2404	2175	2321	1946.25	0.199434	1.99e-19	3.39e-18
69694	Tatdn1	mRNA	1366.05	1462.68	1525.96	1311.07	1328	1311.57	1330.25	1424.98	1348.7	1416.44	-0.125316	4.94e-06	3.18e-05
69540	Klk10	mRNA	16	15	17	18	12	14	15	10	12.75	16.5	-0.426585	0.111228	0.245135
77432	9530002B09Rik	mRNA
69957	Cdc16	mRNA	997	1043	995	1033	970	973	967	986	974	1017	-0.116942	0.000298	0.00144216
237082	Nxt2	mRNA	558	570	594	587	582	512	546	610	562.5	577.25	-0.0919589	0.0313949	0.0899962
213011	Zfp583	mRNA	257	252	261	275	263	245	294	262	266	261.25	-0.0286205	0.648708	0.801789
19069	Nup88	mRNA	1360	1379	1358	1426	1451	1579	1541	1527	1524.5	1380.75	0.0882683	0.00098	0.00428528
BGIG10090_44781	BGIG10090_44781	mRNA	1434.32	1375.77	1363.93	1393.57	1137.71	1185.4	1191.15	1120.95	1158.8	1391.9	-0.319034	7.47e-29	1.82e-27
319508	Syt15	mRNA	94.54	94.9	93.1	76.56	114.09	89.69	84.8	85.88	93.615	89.775	0.00581022	0.956507	1
13430	Dnm2	mRNA	3105	3053.4	3035.01	3032.02	3089.18	3311.11	3163.16	3253.62	3204.27	3056.36	0.0135655	0.456878	0.657292
13179	Dcn	mRNA	25774	25532	31087	28773	17563	17051	17986	21508	18527	27791.5	-0.63963	0	0
619288	Fam71a	mRNA
54526	Syt10	mRNA	49	71	64	53	48	45	45	66	51	59.25	-0.270934	0.048921	0.128412
102580	Alg9	mRNA	412	407	356	383	339	395	392	343	367.25	389.5	-0.139477	0.00783272	0.0274765
56379	Kcnj1	mRNA	0	1	0	0	0	0	1	0	0.25	0.25	-0.0546157	0.978642	0.994729
102639870	Gm38523	mRNA	2	1	5	2	4	0	2	0	1.5	2.5	-0.791581	0.280188	0.481706
17194	Mbl1	mRNA	0	0	0	1	0	0	0	1	0.25	0.25	-0.0546157	0.978642	0.994729
329702	Dcst2	mRNA	69	53	44	49	45	58	69	53	56.25	53.75	0.0109726	0.936424	0.991979
67495	Tmem167b	mRNA	6204	6564	5286	5402	3955	5065	5566	4648	4808.5	5864	-0.340914	4.98e-131	6.06e-129
216001	Micu1	mRNA	2797	3091	2653	2859	3045	3212	3029	2969	3063.75	2850	0.0497209	0.00805396	0.0281382
17344	Pias2	mRNA	1204	1245	1194	1361	1081	1063	1080	1222	1111.5	1251	-0.22519	3.43e-14	4.42e-13
52837	Tmx4	mRNA	4513	4354	4247.02	4092	4875	4931	4920.65	4665	4847.91	4301.51	0.117906	5.65e-15	7.63e-14
BGIG10090_45365	BGIG10090_45365	mRNA	45.59	43.95	42.47	46.33	23.68	33.01	42.59	50.21	37.3725	44.585	-0.309197	0.0527886	0.136708
74041	Ddias	mRNA	58	48	69	60	43	65	65	77	62.5	58.75	0.0346516	0.791442	0.894303
76527	Il34	mRNA	620	585	573	574	576	611	623	665	618.75	588	0.0189247	0.648638	0.801795
12144	Blm	mRNA	292	266	297	337	286	232	300	277	273.75	298	-0.177069	0.00334941	0.012981
28081	Fam104a	mRNA	909	919.76	763.07	879	811.59	934	876.05	831	863.16	867.707	-0.0621965	0.0728494	0.176982
11304	Abca4	mRNA	25	28	32	26	16	12	20	16	16	27.75	-0.849032	0.000133	0.000684
12789	Cnga2	mRNA	8	8	7	11	8	5	9	11	8.25	8.5	-0.0976845	0.781685	0.889817
BGIG10090_42021	BGIG10090_42021	mRNA	155	164	196	136	172	125	134	145	144	162.75	-0.231204	0.00504027	0.0186377
100859931	Gm20604	mRNA	329.87	288.29	314.34	120.42	358.95	395.41	322.77	306.7	345.957	263.23	0.339655	7.28e-09	6.33e-08
547349	LOC547349	mRNA
67042	Ift27	mRNA	201	177	187	196	162	170	175	177	171	190.25	-0.208516	0.00604439	0.0218741
211389	Suox	mRNA	339	384	329	388	334	390	354	355	358.25	360	-0.0616459	0.252097	0.447206
66085	Eif3f	mRNA	2552	2671	2280	2468	2588	2707	2671	2538	2626	2492.75	0.020513	0.309045	0.512339
66070	Cwc15	mRNA	1074	1089	986	978	1056	1059	1030	1154	1074.75	1031.75	0.00429193	0.891394	0.965793
BGIG10090_45497	BGIG10090_45497	mRNA
75266	Tomm20l	mRNA	6	8	7	3	8	2	7	2	4.75	6	-0.391651	0.375006	0.581156
BGIG10090_42759	BGIG10090_42759	mRNA	262.07	283.64	255.19	240.41	240.8	229	232.4	228.99	232.798	260.327	-0.215868	0.000899	0.00396339
170939	Krtap19-9b	mRNA
17463	Psmd7	mRNA	1629	1810	1534	1551	1832	1765	1900	1716	1803.25	1631	0.0902269	0.000249	0.00122148
13717	Eln	mRNA	360.02	402.73	343.4	621.11	325.06	372.07	382.09	361.35	360.142	431.815	-0.316461	7.23e-10	6.84e-09
381091	H2-Eb2	mRNA	0	0	0	2	0	1	1	1	0.75	0.5	0.530347	0.684109	0.826605
14853	Gspt2	mRNA	400	419	398	461	491	464	452	473	470	419.5	0.109374	0.0238548	0.0718141
100504608	Eef1akmt3	mRNA	4	4	3	2	3	2	1	5	2.75	3.25	-0.295624	0.616302	0.780836
67656	4930548H24Rik	mRNA	2	1	0	1	0	3	4	4	2.75	1	1.40482	0.0761454	0.183453
20508	Slc18a3	mRNA	6	0	2	1	1	0	3	1	1.25	2.25	-0.902613	0.251829	0.447465
54217	Rpl36	mRNA	863	873	865	814	826	866	857	833	845.5	853.75	-0.0686247	0.0498797	0.130488
216049	Zfp365	mRNA	2086	2059	1992	2173	2138	2115	1832	2161	2061.5	2077.5	-0.0657698	0.00335423	0.0129981
100039810	Gm20816	mRNA
407795	BC030870	mRNA	1	1	3	1	0	3	3	3	2.25	1.5	0.530347	0.480993	0.6806
103466	Nt5dc3	mRNA	2136	2028.48	1836	2070	2339	2356.99	2153.79	2049	2224.7	2017.62	0.0863373	9.78e-05	0.000517
20194	S100a10	mRNA	7964	9131	9057	9129	9329	9001	9458	9692	9370	8820.25	0.0326138	0.00229663	0.00927605
20912	Stxbp3	mRNA	581.96	544.76	563.83	552.72	441.93	449.67	489.87	474.21	463.92	560.817	-0.328271	3.64e-13	4.4e-12
387334	Defb50	mRNA
67105	Timm21	mRNA	213	178	203	167	168	158	126	182	158.5	190.25	-0.318029	3.98e-05	0.000224
666921	Gm12886	mRNA
67996	Srsf6	mRNA	2502	2348	2375	2410	2439	2472	2392	2428	2432.75	2408.75	-0.0403123	0.0518363	0.134899
269614	Pank4	mRNA	569	617	565	605	578	642	553	576	587.25	589	-0.0589086	0.161351	0.324614
73388	Bpifa3	mRNA
73936	Ccdc175	mRNA	2	0	2	0	4	1	0	3	2	1	0.945384	0.270391	0.468996
192157	Socs7	mRNA	3268	3447	2867	3062	3629	3764	3649	3163	3551.25	3161	0.11333	1.27e-10	1.28e-09
56361	Pus1	mRNA	291.87	294.05	262.87	252.85	265.85	306.65	311	314	299.375	275.41	0.0657571	0.274667	0.474401
11810	Apobec1	mRNA	309.33	230.41	299.74	262.54	239.62	261.56	285.81	283.44	267.608	275.505	-0.0965757	0.118733	0.257794
15558	Htr2a	mRNA	278	301	299	305	393	397	424	432	411.5	295.75	0.421899	1.12e-14	1.48e-13
20935	Surf6	mRNA	260	273	231	203	225	269	266	236	249	241.75	-0.0119859	0.853972	0.939572
327956	Vmo1	mRNA	1	1	3	1	7	0	4	0	2.75	1.5	0.819853	0.252028	0.447296
73333	Slc25a31	mRNA	0	6	2	1	2	5	1	1	2.25	2.25	-0.0546157	0.935988	0.992028
212898	Dse	mRNA	658.65	777.75	737.52	758	636.1	642.03	655.87	636.94	642.735	732.98	-0.244166	3.58e-10	3.48e-09
170767	Rfxap	mRNA	291	243	252	235	237	257	289	264	261.75	255.25	-0.0183372	0.772567	0.88466
620697	Vmn2r68	mRNA
171193	Vmn1r6	mRNA
80981	Arl4d	mRNA	295.45	359.01	229.52	267.04	308.69	384.39	509.24	509.69	428.002	287.755	0.518162	1.8e-21	3.35e-20
258259	Olfr1338	mRNA	0	0	0	0	0	0	0	1	0.25	0
84543	Sval2	mRNA
93700	Pcdhgb2	mRNA	487.11	580.24	463.79	500.45	507.82	529.54	458.66	429.86	481.47	507.897	-0.131707	0.00408788	0.0155078
233812	Mosmo	mRNA	1175	1245	1222	1202	1285	1202	1175	1239	1225.25	1211	-0.0377385	0.196613	0.373092
20555	Slfn1	mRNA	14	33	12	31	26	33	11	21	22.75	22.5	-0.0386742	0.856886	0.941869
17827	Mtx1	mRNA	573	571	513	627	604	628	609	604	611.25	571	0.0436561	0.298219	0.498799
57890	Il17re	mRNA	38	17	26	29	12	16	18	30	19	27.5	-0.588048	0.00584737	0.0212443
20463	Cox7a2l	mRNA	2822	2984	2678	2720	2800	2799	2925	2890	2853.5	2801	-0.0278252	0.146927	0.303775
70840	Slc22a16	mRNA
627569	Vmn2r12	mRNA
22326	Vax1	mRNA	2	0	1	0	2	1	0	2	1.25	0.75	0.68235	0.510389	0.70768
101055806	Gm10378	mRNA	0	0	1	0	0	0	0	0	0	0.25
107515	Lgr4	mRNA	2443	2545	2376	2524	2377	2281	2374	2355	2346.75	2472	-0.12963	4.46e-10	4.31e-09
17751	Mt3	mRNA	1666	2074	1855	2248	1844	2043	2099	2299	2071.25	1960.75	0.0244804	0.281305	0.483015
268905	Krtap13-1	mRNA
258740	Olfr957	mRNA
11776	Ap3d1	mRNA	5806	5939	5073	5775	6917	7359	7021	6046	6835.75	5648.25	0.22068	3.19e-65	1.75e-63
258266	Olfr247	mRNA
16678	Krt1	mRNA	17	16	14	14	24	20	15	16	18.75	15.25	0.243466	0.326352	0.528538
258036	Olfr198	mRNA
11695	Alx4	mRNA	4	2	7	2	1	2	5	3	2.75	3.75	-0.502075	0.377755	0.58411
107995	Cdc20	mRNA	26	30	22	28	16	29	23	28	24	26.5	-0.197574	0.330709	0.533401
669780	Gm16527	mRNA
22718	Zfp60	mRNA	993	962.77	1063	971.81	1028.46	986.8	959	989	990.815	997.645	-0.0645266	0.046081	0.12256
80909	Castor2	mRNA	2020	2152	1874	2070	2202	2302	2107	2079	2172.5	2029	0.0439716	0.0482378	0.127078
574437	Xlr3b	mRNA	176.56	317.49	286.95	293.87	245.92	523.76	278.51	190.92	309.777	268.717	0.150526	0.0121908	0.0403804
433813	Pusl1	mRNA	217	223	186	219	254	243	260	271	257	211.25	0.228201	0.000638	0.00290151
217715	Eif2b2	mRNA	597	614	600	672	711	673	698	702	696	620.75	0.110459	0.00549806	0.0201184
71927	Itfg1	mRNA	7548	8072	7805	7442	8027	7915	8222	8424	8147	7716.75	0.0236598	0.0388637	0.107337
71824	1700006A11Rik	mRNA
54199	Ccrl2	mRNA	24	21	24	21	22	14	20	23	19.75	22.5	-0.242688	0.274675	0.474389
666931	Gm10573	mRNA
66290	Atp6v1g1	mRNA	1839	1907.99	1675	1849	2046	2129.04	2027	2065	2066.76	1817.75	0.130603	1.73e-08	1.45e-07
240261	Ccdc112	mRNA	155	155	150	155	153	145	172	162	158	153.75	-0.0152776	0.851674	0.938954
56546	Sec1	mRNA	31	35.53	35	29	30	26	43.79	30	32.4475	32.6325	-0.0628179	0.725368	0.854628
100038948	Mup9	mRNA
28042	Selenoi	mRNA	2630	3022	2517	2713	3201	3392	3162	2819	3143.5	2720.5	0.153884	3.39e-16	4.9e-15
22144	Tuba3a	mRNA	3	0	0	1	1	1	1	1	1	1	-0.0546157	0.9573	1
18000	2022-09-02	mRNA	2337	2378	2448	2364	2021	1944	2057	2133	2038.75	2381.75	-0.278953	1.01e-37	3.16e-36
333605	Frmpd4	mRNA	2610.42	2611.01	2708.23	2738.02	2450.47	2337.45	2116.5	2677.84	2395.57	2666.92	-0.209424	5.58e-25	1.18e-23
BGIG10090_44982	BGIG10090_44982	mRNA
271305	Phf21b	mRNA	162.21	120.07	142.05	144.26	134.83	131.39	116.71	158.53	135.365	142.148	-0.12515	0.148454	0.30602
258465	Olfr1387	mRNA
100039213	Cphx2	mRNA
18812	Prl2c3	mRNA
258721	Olfr514	mRNA
245195	Retnlg	mRNA	62	105	72	156	134	167	92	173	141.5	98.75	0.464334	7.45e-07	5.28e-06
108168959	LOC108168959	mRNA	229.96	234	240	208.6	213.42	223.65	220.91	226.84	221.205	228.14	-0.0991512	0.145146	0.301008
258305	Olfr1356	mRNA
20730	Spink1	mRNA	1	1	1	0	1	0	1	1	0.75	0.75	-0.0546157	0.963016	1
100039150	Mup15	mRNA
664608	Rhox4g	mRNA
56454	Aldh18a1	mRNA	659	627	519	631	681	748	647	518	648.5	609	0.0360486	0.37565	0.581772
170733	Klra17	mRNA	0	0	1	0	0	1	1	2	1	0.25	1.94538	0.177479	0.346594
108168108	LOC108168108	mRNA	29	31	29	23	28	32	28	37	31.25	28	0.103814	0.579905	0.759091
258235	Olfr1084	mRNA
98404	AI597479	mRNA	593	579	514	528	485	508	569	496	514.5	553.5	-0.160028	0.00029	0.00140507
20845	Star	mRNA	170	143.98	167.93	127	184.28	185.59	191.56	157.98	179.852	152.227	0.185969	0.0190184	0.0591575
109075	Exosc4	mRNA	279	286	273	243	275	343	289	266	293.25	270.25	0.0632208	0.298386	0.498973
69912	Nup43	mRNA	132	101	124	119	104	118	107	109	109.5	119	-0.174646	0.0673577	0.166261
76457	Ccdc134	mRNA	372	386	344	298	322	339	340	346	336.75	350	-0.110293	0.045132	0.120528
102637130	Gm21241	mRNA
57321	Terf2ip	mRNA	818.18	767.58	729.13	813.62	752.65	850.58	842.2	840.37	821.45	782.128	0.0161532	0.653907	0.806465
435286	Krtap9-5	mRNA
12819	Col15a1	mRNA	4428	3857	3871	3762	3078	3732	3228	2492	3132.5	3979.5	-0.399888	4.93e-120	5.36e-118
320162	Cep95	mRNA	474.45	470.74	408.9	442.68	425.5	390.85	331.67	460.79	402.202	449.192	-0.214028	1.52e-05	9.1e-05
225870	Rin1	mRNA	61	52	82.04	48	62	75.95	65	58	65.2375	60.76	0.0479639	0.709076	0.841773
231986	Jazf1	mRNA	2163.58	2228.3	2242.31	2221.8	2135.62	2048.32	2078.63	2222.59	2121.29	2214	-0.116327	1.1e-07	8.58e-07
22169	Cmpk2	mRNA	670	639	628	717	709	777	684	637	701.75	663.5	0.026245	0.501518	0.699316
630579	Zfp808	mRNA	536.39	607.44	574.91	578.77	467.66	562.16	588.16	704.97	580.737	574.378	-0.0387288	0.361529	0.566613
76332	Cog2	mRNA	810	725	689	743	716	740	737	713	726.5	741.75	-0.084586	0.0246556	0.0737105
53356	Eif3g	mRNA	997	1092	880	931	1130	1172	1192	1104	1149.5	975	0.182917	5.39e-09	4.74e-08
12062	Bdkrb2	mRNA	127	110	100	107	125	127	113	120	121.25	111	0.0728093	0.442007	0.64441
74254	Gpn1	mRNA	426.71	479.89	409.82	393.09	440.56	399.86	429.97	427.02	424.353	427.377	-0.0648635	0.189435	0.362445
19285	Cavin1	mRNA	4483	4026	3892	3990	3116	3358	3799	3812	3521.25	4097.75	-0.27336	2.73e-61	1.38e-59
71791	Cpa4	mRNA	0	0	1	0	3	2	1	0	1.5	0.25	2.53035	0.0522357	0.135639
11554	Adrb1	mRNA	38	45	41	34	22	47	39	40	37	39.5	-0.148943	0.366623	0.571341
74114	Crot	mRNA	2075	1967.63	2122	2002.29	2121.72	2099.2	2142.1	2197.24	2140.07	2041.73	0.0132468	0.552673	0.736006
18313	Olfr16	mRNA	2	3	1	1	1	3	2	4	2.5	1.75	0.459957	0.51431	0.710708
75770	Brsk2	mRNA	3250	3403	3069	3296	3765	3910	3601	3465	3685.25	3254.5	0.124711	6.24e-13	7.43e-12
81012	Vmn1r171	mRNA
21350	Tal2	mRNA	5	5	6	5	5	7	2	2	4	5.25	-0.446933	0.348273	0.551362
68219	Nudt21	mRNA	1032	1080	960	1003	1000	1028	1077	1071	1044	1018.75	-0.0192941	0.54356	0.728613
67755	Ddx47	mRNA	849	775	698	839	782	861	775	801	804.75	790.25	-0.0283842	0.431979	0.637214
12970	Crygs	mRNA	7	2	7	3	2	8	2	5	4.25	4.75	-0.21508	0.654917	0.807196
240755	4933406M09Rik	mRNA	0	0	0	1	2	1	0	3	1.5	0.25	2.53035	0.0522357	0.135639
66711	Sbds	mRNA	1521	1628	1410	1479	1579	1580	1605	1646	1602.5	1509.5	0.0316379	0.221246	0.406679
664994	Isoc2a	mRNA	305	369	322	346	368	331	388	354	360.25	335.5	0.0480699	0.379576	0.586202
319187	Hist1h2bn	mRNA	28.52	35.79	21.71	30.11	21.17	46.72	31.79	45.54	36.305	29.0325	0.267884	0.134558	0.284769
19334	Rab22a	mRNA	1995.14	2187.66	1921.98	2008	1862.34	1927.98	1810.84	1890.78	1872.98	2028.19	-0.169473	2.22e-13	2.72e-12
108168561	LOC108168561	mRNA
76415	Fam187b	mRNA	7	15	15	6	3	7	6	8	6	10.75	-0.895918	0.0128077	0.0421176
64340	Dhx38	mRNA	807	771	694	679	728	851	853	719	787.75	737.75	0.0399901	0.279049	0.480305
381353	Ajm1	mRNA	749	639	671	765	704	831	763	664	740.5	706	0.0142158	0.707849	0.840629
12448	Ccne2	mRNA	95.99	106.02	117	122	102	113	107	121	110.75	110.252	-0.0481204	0.619966	0.783813
74424	Tmc5	mRNA	64	61	60	65	104	117	123	94	109.5	62.5	0.754387	1.74e-11	1.87e-10
73472	Spata18	mRNA	24	21	18	15	16	25	14	18	18.25	19.5	-0.150193	0.522484	0.71739
338350	Acad12	mRNA	110.74	104.53	78.72	90.14	111.32	110.36	83.65	90.34	98.9175	96.0325	-0.0119127	0.908211	0.976849
108168573	Gm46716	mRNA	0	0	1.5	0	0.5	0	0	0	0.125	0.375	-1.63958	0.454517	0.654854
60507	Qtrt1	mRNA	100	132	134	151	113	129	127	132	125.25	129.25	-0.0999694	0.268953	0.468923
226439	Ascl5	mRNA	0	0	0	0	0	0	1	0	0.25	0
546964	Vmn2r62	mRNA
71966	Nkiras2	mRNA	622	684	655	693	808	853	784	700	786.25	663.5	0.190276	5.35e-07	3.85e-06
68046	2700062C07Rik	mRNA	165	210	168	199	165	178	180	215	184.5	185.5	-0.0624141	0.405274	0.609774
110606	Fntb	mRNA	1345	1239	1158	1360	1197	1307	1188	1091	1195.75	1275.5	-0.147763	3.57e-07	2.62e-06
19344	Rab5b	mRNA	6257	6610	5869	6615	6739	7202	6836	6638	6853.75	6337.75	0.0583071	3.47e-06	2.26e-05
60345	Nrip2	mRNA	418	414	371	397	441	407	414	383	411.25	400	-0.0146001	0.773151	0.885075
16429	Itln1	mRNA
84505	Setdb1	mRNA	1440.47	1420.39	1382.83	1416.87	1308.62	1393.81	1341.66	1319.61	1340.92	1415.14	-0.132332	1.47e-06	1.01e-05
66056	Zfp524	mRNA	224	236	206	206	189	226	208	195	204.5	218	-0.146843	0.0364558	0.102065
12508	Cd53	mRNA	80	100	99	118	76	83	76	91	81.5	99.25	-0.338883	0.00162902	0.00680886
212943	Tent5a	mRNA	346	403	346	363	266	308	309	402	321.25	364.5	-0.236838	1.75e-05	0.000104
109815	Selenos	mRNA	485	565	488	496	452	505	496	499	488	508.5	-0.113982	0.0126309	0.0416222
258710	Olfr419	mRNA
75483	Cox8c	mRNA
75775	4930402K13Rik	mRNA
14869	Gstp2	mRNA	27.83	27.29	39.92	18.59	35.57	36.33	34.26	19.75	31.4775	28.4075	0.0934334	0.616451	0.780792
102634581	LOC102634581	mRNA	4.59	3	3	3.94	0	1	2.15	2.11	1.315	3.6325	-1.52052	0.0275452	0.0809461
258343	Olfr397	mRNA
65221	Slc15a3	mRNA	32	26	30	31	23	30	23	26	25.5	29.75	-0.277008	0.154096	0.314753
20702	Serpina1c	mRNA	21	0	0	2	0	0	0	0	0	5.75	-5.57818	4.77e-07	3.46e-06
619548	Defb42	mRNA	17	22	15	25	21	12	16	19	17	19.75	-0.270934	0.255554	0.451757
77799	Sla2	mRNA	0	0	1	1	0	1	4	4	2.25	0.5	2.11531	0.0327034	0.0930576
12572	Cdk7	mRNA	2431.79	2438.84	2364.89	2390	2512.05	2519.75	2605.57	2766.87	2601.06	2406.38	0.0576195	0.00472081	0.0175848
432879	Kbtbd6	mRNA	17.75	18.99	17.13	18.86	14.19	23.48	11.46	21.53	17.665	18.1825	-0.0962726	0.689486	0.828942
257943	Olfr285	mRNA	0	0	2	0	0	0	0	0	0	0.5
668963	Btbd35f20	mRNA
93872	Pcdhb1	mRNA	3	2	2	2	1	2	1	4	2	2.25	-0.224541	0.748506	0.868421
16500	Kcnb1	mRNA	9315	10568	8536	10327	11793	12048	11302	10980	11530.8	9686.5	0.196823	1.36e-87	1.03e-85
66338	Cdrt4	mRNA	33	34	36	31	16	24	12	25	19.25	33.5	-0.853918	2.46e-05	0.000143
108167576	Gm46066	mRNA	47	57	36	37	41	38	60	50	47.25	44.25	0.0400211	0.790773	0.893706
66208	Nenf	mRNA	884	976	907	899	933	844	982	969	932	916.5	-0.0304207	0.36459	0.569452
18119	Nodal	mRNA	1	0	0	0	0	0	0	0	0	0.25
19732	Rgl2	mRNA	724.37	730	672.22	713.06	691	768.18	732	672.44	715.905	709.913	-0.0424888	0.266062	0.465281
102641086	LOC102641086	mRNA	0	0	0	1.06	6.59	0	7.72	1.57	3.97	0.265	3.85046	0.000132	0.000679
277360	Prex1	mRNA	1517.99	1575.04	1265.27	1558.62	1569.69	1759.19	1665.03	1359.9	1588.45	1479.23	0.0481598	0.0645254	0.160687
18073	Nid1	mRNA	5890.57	5827.93	5625.64	5785.06	4619.85	4963.33	4860.35	4726.19	4792.43	5782.3	-0.325502	1.31e-118	1.4e-116
23919	Insl5	mRNA	10	8	7	3	7	8	5	3	5.75	7	-0.338409	0.403365	0.607891
54138	Atxn10	mRNA	4994.7	5016.99	4440.03	4998.02	5307.04	5379.1	4976.04	5170.98	5208.29	4862.44	0.0445151	0.00196119	0.00805479
213760	Prepl	mRNA	11248	11145	10478	12065	12151	11774	11057	12088	11767.5	11234	0.0123204	0.1952	0.370918
404346	Olfr322	mRNA
217379	Ubxn2a	mRNA	2270.99	2343.87	2168	2374.03	2248.98	2390	2181.01	2404	2306	2289.22	-0.0440825	0.0383065	0.105981
258101	Olfr1137	mRNA
69815	Krtcap3	mRNA	46	32	33	27	29	24	33	27	28.25	34.5	-0.342961	0.0602993	0.152025
73737	1110008P14Rik	mRNA	1966	2338	2210	2459	2434	2459	2306	2543	2435.5	2243.25	0.0640118	0.002413	0.0096799
677156	Cyp4f37	mRNA
66072	Sdhaf2	mRNA	1108	1244	1069	1228	1227	1302	1225	1230	1246	1162.25	0.0457679	0.119586	0.258888
258821	Olfr273	mRNA
57320	Park7	mRNA	1618	1723	1524	1627	1710	1689	1664	1621	1671	1623	-0.012567	0.617095	0.781266
544736	Glipr1l3	mRNA
258944	Olfr351	mRNA
216021	Stox1	mRNA	17	30	24	35	25	18	17	20	20	26.5	-0.460608	0.0302649	0.0874483
229323	Gpr171	mRNA	4	7	7	4	2	3	4	3	3	5.5	-0.929085	0.0663995	0.164481
110935	Atp6v1b1	mRNA	0	2	0	0	0	0	0	0	0	0.5
15937	Ier3	mRNA	253	267	228	261	360	343	398	332	358.25	252.25	0.451497	1.66e-14	2.18e-13
70420	Arpin	mRNA	949.6	957.07	796.8	809.89	992.89	1046.11	1080.29	894.1	1003.35	878.34	0.137354	3.69e-05	0.000209
16012	Igfbp6	mRNA	1942	2088	2084	2173	1482	1405	1769	1851	1626.75	2071.75	-0.403473	1.99e-64	1.08e-62
14999	H2-DMb1	mRNA	244.61	202.2	214.45	225.66	143.49	196.65	180.25	150.87	167.815	221.73	-0.456548	5.09e-10	4.9e-09
68693	Hnrnpul2	mRNA	3626	3548	3020	3162	3506	3599	3581	3370	3514	3339	0.0190824	0.273544	0.472871
13853	Epm2a	mRNA	504.35	534.07	447.56	482.92	464.36	564.33	518.03	520.4	516.78	492.225	0.0156166	0.730979	0.858292
22064	Trpc2	mRNA	40.01	0	0	68.47	30.44	35.45	0	0	16.4725	27.12	-0.773913	0.000487	0.00225678
19941	Rpl26	mRNA	3876.87	4206	4126.42	3903.34	3464	3575	3986.62	4061.51	3771.78	4028.16	-0.149489	5.68e-20	9.96e-19
241694	Ralgapa2	mRNA	3133.81	3126.86	3255.65	3210.63	3100.34	3155.87	3110.88	3191.18	3139.57	3181.74	-0.0738647	4.68e-05	0.00026
54711	Plagl2	mRNA	470.08	453.87	429.9	442.73	367.09	410.76	430.2	385	398.262	449.145	-0.228077	4.26e-06	2.76e-05
67768	N6amt1	mRNA	476	480	483.03	471.94	436.67	458	422.14	485.81	450.655	477.743	-0.138826	0.00337171	0.0130611
66705	Dnase1l2	mRNA	88	95	88	93	71	76	93	79	79.75	91	-0.244998	0.0266338	0.0787026
22709	Zfp51	mRNA	195.01	195.23	197	199	159.47	183	167.6	225	183.768	196.56	-0.151704	0.0403348	0.110596
237887	Slfn10-ps	mRNA	10	2.05	15.03	6.13	9	10	11.37	11.36	10.4325	8.3025	0.274851	0.411072	0.616115
22045	Trhr	mRNA	1	5	3	4	6	6	4	7	5.75	3.25	0.768506	0.117245	0.255397
30942	Hnf4g	mRNA	13	17	15	19	19	17	12	25	18.25	16	0.135209	0.583736	0.753259
619331	Zfp551	mRNA	234	244	224	254	201	232	229	232	223.5	239	-0.151352	0.0240877	0.0723925
16514	Kcnj11	mRNA	264	277	261	247	249	319	247	310	281.25	262.25	0.0462946	0.4545	0.654874
77767	Ermn	mRNA	12	59	4	15	10	12	3	1	6.5	22.5	-1.84603	3.1e-10	3.03e-09
18949	Pnn	mRNA	1268	1317	1212	1298	1148	1061	1085	1403	1174.25	1273.75	-0.171958	3.74e-09	3.34e-08
21375	Tbr1	mRNA	9	3	12	10	11	6	8	5	7.5	8.5	-0.235188	0.514724	0.711002
258717	Olfr429	mRNA
20499	Slc12a7	mRNA	977	918	996	1018	920	1039	1040	1058	1014.25	977.25	-0.00100202	0.975273	1
17156	Man1a2	mRNA	5217	5654	5246.26	5571.8	5955	5515.63	5588	5923	5745.41	5422.27	0.0288979	0.0342859	0.0967965
319415	Hs3st5	mRNA	6037.84	5943.64	6449.11	6115.15	5830.25	5641.61	5670.94	6244.96	5846.94	6136.44	-0.124335	3.93e-21	7.24e-20
27050	Rps3	mRNA	3836	4066	3784	3897	3559	3758	3730	3791	3709.5	3895.75	-0.125292	3.63e-14	4.66e-13
194237	Rimkla	mRNA	3593	3754	3393	4118	3841	3802	3569	3880	3773	3714.5	-0.0320717	0.0543725	0.140048
74068	Asz1	mRNA
216292	Mettl25	mRNA	349.62	337.98	345.04	314.9	298.64	283.84	301.95	283.63	292.015	336.885	-0.260829	5.94e-06	3.77e-05
20467	Sin3b	mRNA	1948	2052	1797	1934	1963	2294	2081	1950	2072	1932.75	0.0457532	0.0447947	0.119798
57431	Dnajc4	mRNA	236	232	233	210	204	214	213	201	208	227.75	-0.185483	0.00730387	0.025843
269470	Wdr3	mRNA	375	402	388	361	329	340	354	355	344.5	381.5	-0.201795	0.000165	0.000838
106648	Cyp4f15	mRNA	106	112	142	125	123	128	128	175	138.5	121.25	0.137285	0.125497	0.269092
170483	Grin3b	mRNA	10	7	7	7	8	5	3	2	4.5	7.75	-0.838887	0.0456588	0.121635
107701	Sf3b4	mRNA	563	635	505	604	616	645	615	552	607	576.75	0.0191347	0.648176	0.80169
107272	Psat1	mRNA	927	944	861	903	977	1018	957	908	965	908.75	0.0320297	0.336598	0.539843
433693	Akirin2	mRNA	1264	1417	1253	1289	1464	1438	1441	1337	1420	1305.75	0.0663965	0.0163063	0.0519625
626943	Pramef17	mRNA
223752	Gramd4	mRNA	1462	1451	1272	1356	1370	1473	1454	1292	1397.25	1385.25	-0.0421719	0.123049	0.264965
11859	Phox2a	mRNA	0	0	0	2	1	3	1	1	1.5	0.5	1.53035	0.162667	0.326336
228812	Pigu	mRNA	546	630	511	622	614	596	608	572	597.5	577.25	-0.00487329	0.907827	0.976568
84544	Cd96	mRNA	88.1	83.96	102.46	79.93	87.87	56.06	75.58	81.75	75.315	88.6125	-0.289189	0.0103937	0.0351873
56277	Tmem45a	mRNA	44.57	37.01	41.41	56	33.16	37.88	33	29.27	33.3275	44.7475	-0.47971	0.0034726	0.0133902
224762	Trim31	mRNA	0	1	1	0	1	0	1	0	0.5	0.5	-0.0546157	0.969799	1
332713	Fndc11	mRNA	1	2	4	1	3	2	4	1	2.5	2	0.267312	0.695155	0.832261
69627	Fam89a	mRNA	612	744	570	620	880	869	913	700	840.5	636.5	0.346472	4.07e-20	7.17e-19
64295	Tmub1	mRNA	360	406	338	407	376	390	373	376	378.75	377.75	-0.0508016	0.33274	0.534946
18004	Nek1	mRNA	6174	6080	6102	5629	5778	5585	5797	6000	5790	5996.25	-0.105113	2.56e-15	3.52e-14
259045	Olfr669	mRNA
24013	Grk1	mRNA	27.75	33.41	29.95	23.78	28.51	22.39	28.8	29.27	27.2425	28.7225	-0.130938	0.497195	0.695323
66197	Cks2	mRNA	29.18	41	33.32	34	43	51	56.98	52	50.745	34.375	0.50729	0.00130902	0.00558997
102634852	Gm11232	mRNA	0	1	0	0	1	1	0	0	0.5	0.25	0.945384	0.581578	0.75584
56214	Scamp4	mRNA	595	639	555	628	656	756	696	590	674.5	604.25	0.104057	0.00995068	0.0338746
100861667	Gm21118	mRNA
215999	Mcu	mRNA	2652.42	2762.69	2767.96	2747.08	2983.54	3041.74	3056.99	2674.95	2939.3	2732.54	0.050618	0.00824572	0.028695
242891	Cct8l1	mRNA	15	13	10	7	5	8	9	7	7.25	11.25	-0.688488	0.042522	0.115535
14380	G6pd2	mRNA
258997	Olfr202	mRNA
17201	Mc3r	mRNA	6	2	1	1	7	6	11	5	7.25	2.5	1.48144	0.00272988	0.0108064
56620	Clec4n	mRNA	425.47	366.01	263.4	217.28	255.42	271.51	391.85	238.9	289.42	318.04	-0.190659	0.0011312	0.00488951
93721	Cpn1	mRNA	78	123	75	85	116	133	120	125	123.5	90.25	0.397896	6.12e-05	0.000335
58202	Nelfb	mRNA	1142	1076	920	1061	1167	1265	1198	1017	1161.75	1049.75	0.0916381	0.00283144	0.0111689
108168569	LOC108168569	mRNA
171262	Vmn1r70	mRNA
30935	Tor3a	mRNA	186	169	187	177	140	198	183	176	174.25	179.75	-0.0994489	0.19463	0.370033
72958	Zfp493	mRNA	74	81	74.7	83	45	68	50	61	56	78.175	-0.535896	1.93e-05	0.000114
98193	Dcaf8	mRNA	3731.44	3597	3429	3512.01	3509	3850	3633	3716	3677	3567.36	-0.0109444	0.51845	0.714865
67912	1600012H06Rik	mRNA	550	546	558	533	593	573	510	550	556.5	546.75	-0.0291154	0.502618	0.700482
234069	Pcid2	mRNA	891	899	819	858	927	1002	1000	878	951.75	866.75	0.080351	0.0175965	0.0554976
20759	Sprr2e	mRNA
18636	Cfp	mRNA	159	215	192	173	148	171	139	157	153.75	184.75	-0.319604	4.75e-05	0.000264
58250	Chst11	mRNA	5157.21	4888.55	5225.51	4978.31	5519.02	5594.79	5591.47	5202.53	5476.95	5062.4	0.0589375	2.75e-05	0.000159
20983	Syt4	mRNA	6632	7279	7163	7483	9588	9029	9478	8520	9153.75	7139.25	0.303975	3.51e-158	5.39e-156
257971	Olfr1382	mRNA
432613	Trim80	mRNA	0	0	2	2	6	4	3	3	4	1	1.94538	0.00699427	0.0248564
13120	Cyp4b1	mRNA	25	46	23	22	62	39	53	48	50.5	29	0.745615	6.13e-06	3.89e-05
380684	Nefh	mRNA	37867	32719	31447	37710	40327	39962	36485	40111	39221.2	34935.8	0.112316	1.03e-99	9.07e-98
21346	Tagln2	mRNA	1955	2110	2250	1961	2449	2254	2216	1847	2191.5	2069	0.0283693	0.199346	0.377201
70789	Kynu	mRNA	9	9	5	9	9	3	6	1	4.75	8	-0.806688	0.049588	0.129869
238266	Syt16	mRNA	168	141	137.01	148	123.02	168.33	138.89	148	144.56	148.502	-0.0934345	0.267538	0.467299
14399	Gabra6	mRNA	0	0	1	0	0	0	0	1	0.25	0.25	-0.0546157	0.978642	0.994729
71619	Arl14	mRNA	1	0	0	0	0	0	0	1	0.25	0.25	-0.0546157	0.978642	0.994729
15450	Lipc	mRNA	8	1	9	7	7	3	1	6	4.25	6.25	-0.611009	0.173874	0.342309
381628	Adgrf3	mRNA	8	5	6	7	14	5	6	13	9.5	6.5	0.492872	0.175583	0.344854
100312476	Vmn1r238	mRNA	0.16	0	0	0	0	0	0	0	0	0.04
271457	Rab5a	mRNA	2071.91	2172.37	2131.74	2146.61	2150.27	2184.64	2180.43	2286.82	2200.54	2130.66	-0.00805684	0.713207	0.845545
73728	Psd	mRNA	499	557	395	553	461	505	436	431	458.25	501	-0.183291	8.38e-05	0.000448
68904	Abhd13	mRNA	658	624	664	624	564	611	568	624	591.75	642.5	-0.173324	2.45e-05	0.000142
11922	Neurod6	mRNA
15478	Hs3st3a1	mRNA	51.92	65.02	57.51	63.22	51.99	36.75	62.57	50.92	50.5575	59.4175	-0.287579	0.0368713	0.103065
230824	Grhl3	mRNA	225	322	223	238	241	317	238	198	248.5	252	-0.0747936	0.246082	0.440085
226970	Arhgef4	mRNA	1326	1304	1155	1270	1249	1365	1270	1349	1308.25	1263.75	-0.00468857	0.869084	0.950789
102636839	Gm33798	mRNA
76295	Atp11b	mRNA	1869	1758	1917	1708	1974	1856	1921	1907	1914.5	1813	0.023973	0.310372	0.514005
209824	Vmn1r183	mRNA
404329	Olfr1173	mRNA
625068	Vmn2r84	mRNA	6.09	4.32	7.53	3.31	6.26	11.53	4.28	5.99	7.015	5.3125	0.346436	0.401391	0.605731
19261	Sirpa	mRNA	2043	1984.02	1778	1932	1756	1924	1802	1670	1788	1934.26	-0.168047	1.21e-12	1.41e-11
21781	Tfdp1	mRNA	814	825	778	897	747	854	811	787	799.75	828.5	-0.105568	0.00314932	0.0122982
51885	Tubgcp4	mRNA	1783.64	1912.08	1712	2049.36	1966.56	1756.56	1621.98	2052.93	1849.51	1864.27	-0.0660854	0.00524112	0.0192799
107271	Yars	mRNA	1541	1680	1441	1558	1842	1956	1825	1707	1832.5	1555	0.182283	2.1e-13	2.58e-12
22431	Wt1	mRNA	5	1	2	2	2	6	6	2	4	2.5	0.623456	0.277086	0.477802
330671	B4galnt4	mRNA	448	452	366	420	458	483	496	483	480	421.5	0.132886	0.00572833	0.0208772
14421	B4galnt1	mRNA	958	962	885	1123	987	1052	1059	1111	1052.25	982	0.0450668	0.158941	0.320655
269902	Vmn2r57	mRNA	16	11	16	12	12	14	13	19	14.5	13.75	0.0220055	0.935391	0.992038
17178	Fxyd3	mRNA	278	301	300	293	193	226	210	174	200.75	293	-0.600116	5.09e-20	8.93e-19
100043614	Vmn1r137	mRNA
320080	Zbtb39	mRNA	675	660	621	643	641	621	643	623	632	649.75	-0.0945759	0.0189206	0.0588879
258620	Olfr350	mRNA
20480	Clpb	mRNA	1367.99	1230.49	1093	1273	1323	1475.91	1354.9	1301	1363.7	1241.12	0.0812706	0.0040558	0.0154007
71687	Tmem25	mRNA	1726	1600	1642	1674	1871	1988	1733	1708	1825	1660.5	0.081663	0.000837	0.00371586
73467	1700066M21Rik	mRNA	687	699	726	811	745	741	768	783	759.25	730.75	0.000581	0.98759	0.992442
72355	Cdpf1	mRNA	190	203	169	177	220	246	250	213	232.25	184.75	0.275488	0.000101	0.000535
56488	Nxt1	mRNA	103	103	107	102	121	101	91	98	102.75	103.75	-0.0685887	0.494453	0.692461
22057	Tob1	mRNA	882	846	859	939	902	1008	944	868	930.5	881.5	0.0234298	0.489404	0.687169
19181	Psmc2	mRNA	2541	2648	2416	2449	2741	2627	2615	2659	2660.5	2513.5	0.027384	0.172183	0.339639
636931	Trim71	mRNA	12	11	4	11	6	21	14	12	13.25	9.5	0.425377	0.16247	0.326453
192662	Arhgdia	mRNA	11720	12420	10014	11668	13841	14619	14744	12366	13892.5	11455.5	0.22365	5.88e-134	7.3e-132
382406	Poc1b	mRNA	345.86	368.9	308.58	317.89	368.19	335.96	352.81	324.78	345.435	335.308	-0.0116862	0.832612	0.926066
108168582	LOC108168582	mRNA
73902	Psmb11	mRNA	8.16	1	2.85	0	5	1.04	6.06	4	4.025	3.0025	0.368209	0.500927	0.698736
78309	Cul9	mRNA	1846	1730	1694	1674	1955	2174	1858	1724	1927.75	1736	0.0965353	5.17e-05	0.000286
105734	Tigd5	mRNA	183	168	176	153	161	181	199	165	176.5	170	-0.000482	0.995035	0.996972
260296	Trim61	mRNA
20220	Sap18	mRNA	915.12	1024.48	884.73	924.9	883.14	956.53	1017.89	923.07	945.158	937.308	-0.0425834	0.200273	0.378707
56015	Olfr71	mRNA
77674	Defb12	mRNA
27276	Plekhb1	mRNA	7782.77	7229.14	5919.69	6082.19	4579.17	5114.42	5558.49	5485.82	5184.48	6753.45	-0.436042	3.54e-237	9.03e-235
26563	Ror1	mRNA	476	501	491	464	321	421	378	474	398.5	483	-0.332059	9.2e-12	1.01e-10
192212	Prom2	mRNA	27	28	22	21	16	28	29	23	24	24.5	-0.0843631	0.683814	0.828648
207911	Mchr1	mRNA	53	52	46	40	51	49	40	81	55.25	47.75	0.155858	0.273493	0.472808
245347	Gm4984	mRNA	0	2	1	0	0	0	0	0	0	0.75
78052	Tmem190	mRNA
21881	Tkt	mRNA	5956	6138	5151	5437	6613	7135	6834	6142	6681	5670.5	0.181972	1.62e-44	5.98e-43
14369	Fzd7	mRNA	776	633	775	821	656	498	581	505	560	751.25	-0.478482	6.77e-33	1.87e-31
319197	Gpr4	mRNA	269.04	279.72	279.7	222.94	232.04	259.33	263.67	210.12	241.29	262.85	-0.178087	0.00559508	0.0204312
59012	Moxd1	mRNA	1105	1286	1061	1180	1583	1530	1712	1491	1579	1158	0.39276	1.64e-45	6.17e-44
258074	Olfr834	mRNA
211770	Trib1	mRNA	370	407	324	400	392	421	327	495	408.75	375.25	0.0687509	0.182255	0.352298
108167571	Gm43263	mRNA	51.06	48.25	102.37	58.79	52.99	59.97	59.55	75.36	61.9675	65.1175	-0.126149	0.324297	0.525823
81879	Tfcp2l1	mRNA	40	37	46	45	35	33	32	35	33.75	42	-0.370118	0.0259885	0.0770741
100862368	Gm21680	mRNA	1	3	1	0	2	0	2	2	1.5	1.25	0.208419	0.811034	0.908957
14941	Gzmd	mRNA
258394	Olfr1328	mRNA
108105	B3gnt5	mRNA	290	236	245	253	182	206	166	165	179.75	256	-0.564768	5.1e-16	7.28e-15
330485	Tmem145	mRNA	246	186	227	214	222	215	167	186	197.5	218.25	-0.198745	0.00499407	0.0184819
381213	Ms4a12	mRNA
19108	Prkx	mRNA	2689	2896	2534	2910	3412	3496	3293	2972	3293.25	2757.25	0.201666	1.93e-27	4.48e-26
243822	Fam71e2	mRNA	0	1	1	2	0	0	1	0	0.25	1	-2.05462	0.154366	0.314177
259088	Olfr639	mRNA
433702	Ncbp1	mRNA	1599	1707	1692	1752	1728	1784	1705	1740	1739.25	1687.5	-0.0110379	0.654226	0.806765
12890	Cplx2	mRNA	6694.78	7399.98	6632	7291.69	7443	8001.97	6831	7444	7429.99	7004.61	0.0304398	0.0112476	0.0376708
26549	Itgb1bp2	mRNA	8	3	6	24	5	13	6	2	6.5	10.25	-0.711728	0.0462135	0.122815
258611	Olfr297	mRNA
52120	Hgsnat	mRNA	3052.28	3168.79	2822.78	3031.24	3272.81	3272.04	3327.89	3119.13	3247.97	3018.77	0.0509594	0.00517928	0.019081
29807	Tpk1	mRNA	428.09	405.11	471.92	443.15	444.27	439.16	445.43	436.47	441.332	437.067	-0.0406059	0.404137	0.608522
207259	Zbtb7c	mRNA	614	618	635	734	557	557	580	659	588.25	650.25	-0.199181	1.2e-06	8.3e-06
232670	Tspan33	mRNA	49	54	40	96	63	52	63	63	60.25	59.75	-0.0425932	0.746362	0.866911
13858	Eps15	mRNA	7049	7422	7487	7670	8014	7899	7873	8058	7961	7407	0.0494446	2.16e-05	0.000126
66493	Mrpl51	mRNA	794	824	761	810	746.96	761	827	814	787.24	797.25	-0.0728444	0.0444262	0.119012
17130	Smad6	mRNA	112	94	107	93	88	85	83	86	85.5	101.5	-0.302099	0.00425655	0.0160674
620137	Mrgprb13	mRNA	3	2	1	5	1	3	1	7	3	2.75	0.0709151	0.906208	0.975648
66809	Krt20	mRNA	3	0	0	0	0	0	1	0	0.25	0.75	-1.63958	0.290193	0.491141
12737	Cldn1	mRNA	1017	1079	1460	1288	880	720	1027	812	859.75	1211	-0.548825	3.32e-66	1.84e-64
30933	Tor2a	mRNA	138	157	136	167	121	134	126	132	128.25	149.5	-0.275802	0.00146437	0.00618956
20296	Ccl2	mRNA	52	44	47	78	78	66	90	61	73.75	55.25	0.362053	0.00457113	0.0171011
387341	Tas2r106	mRNA
320502	Lmod3	mRNA	15	2	3	14	0	10	0	4	3.5	8.5	-1.33472	0.00224368	0.00908464
259086	Olfr609	mRNA
329716	BC107364	mRNA	3	1	4	1	0	0	3	1	1	2.25	-1.22454	0.141488	0.29538
71591	Zfp251	mRNA	713.24	785.08	714.71	764.06	793.77	818.21	787.99	728.11	782.02	744.273	0.0167588	0.649972	0.803164
674895	Nek10	mRNA	5	9	6	4	3	4	6	5	4.5	6	-0.469653	0.293931	0.493398
26462	Txnrd2	mRNA	239	222	172	214	214	234	221	197	216.5	211.75	-0.0226107	0.745673	0.866363
244867	Arhgap20	mRNA	1232.87	1333.86	1093.86	1422.65	1195.03	1208.88	1116.08	1176.25	1174.06	1270.81	-0.168858	7.22e-09	6.29e-08
667552	Gm8700	mRNA	1.82	2.52	3.76	2.88	3	0	4.43	2	2.3575	2.745	-0.274164	0.668152	0.818623
18643	Pfn1	mRNA	3946	4146	3386	4123	4182	4667	4510	3989	4337	3900.25	0.0985151	5.86e-10	5.59e-09
15416	Hoxb8	mRNA	272	250	220	262	166	235	225	223	212.25	251	-0.296539	1e-05	6.17e-05
22746	Zfp85	mRNA	82	88	84.68	105.06	69	80.32	85	82	79.08	89.935	-0.240186	0.0305913	0.0880726
67272	Cmtm5	mRNA	1057	1115	978	1101	909	842	798	769.96	829.74	1062.75	-0.411687	3.9e-35	1.15e-33
72157	Pgm2	mRNA	2291	2135	2002	2095	2360	2553	2467	2235	2403.75	2130.75	0.11931	2.63e-08	2.17e-07
628705	Phf11c	mRNA	3.31	23.69	9.97	5.25	17.12	11.82	13.12	9.61	12.9175	10.555	0.236785	0.427651	0.632732
12518	Cd79a	mRNA	55	77	57	109	49	50	60	46	51.25	74.5	-0.594304	4.65e-06	3e-05
69736	Nup37	mRNA	113	93	114	113	92	95	118	84	97.25	108.25	-0.209213	0.0377527	0.104749
664821	Gm7356	mRNA	0	1	0	0	0	0	0	0	0	0.25
14827	Pdia3	mRNA	6768	8281	6614	8126	7697	7806	7744	7212	7614.75	7447.25	-0.0225269	0.055282	0.141933
547154	H2al1k	mRNA	3.5	3.46	1	0	3	1	1.64	2.66	2.075	1.99	0.00572717	0.993614	0.995893
26413	Mapk1	mRNA	7327	7864	7406	8338	8639	8770	8363	8508	8570	7733.75	0.0935113	1.31e-16	1.94e-15
71713	Cdc40	mRNA	530	571	563	499	469	478	567	581	523.75	540.75	-0.100699	0.0227625	0.0689028
21953	Tnni2	mRNA	134	15	44	324	17	151	33	41	60.5	129.25	-1.14977	2.99e-26	6.64e-25
230082	Nol6	mRNA	1828	1742	1607	1682	1968	2068	1911	1795	1935.5	1714.75	0.120092	5.03e-07	3.63e-06
73671	Sult6b1	mRNA	0	1	1	0	0	0	0	1	0.25	0.5	-1.05462	0.538717	0.728395
75612	Gns	mRNA	2796	2943	2671	2986	3178	3396	3347	2912	3208.25	2849	0.116715	3.14e-10	3.07e-09
72504	Taf4b	mRNA	540	619	565	605	642	586	605	675	627	582.25	0.052211	0.20833	0.390174
76645	Pkd1l2	mRNA	41	60	45	40	50	73	63	44	57.5	46.5	0.251715	0.0759846	0.183273
12638	Cftr	mRNA	1.91	1	0	1	0	1	3	2	1.5	0.9775	0.563178	0.54349	0.728551
72318	Cyth4	mRNA	221	253	232	244	220	199	225	201	211.25	237.5	-0.223592	0.0010359	0.00451058
57741	Noc2l	mRNA	869.95	895.69	721	830	818	828	779.63	800	806.408	829.16	-0.0947572	0.00789772	0.0276559
20664	Sox1	mRNA	4	0	5	5	0	2	9	3	3.5	3.5	-0.0546157	0.920211	0.984099
26913	Gprin1	mRNA	398	422	330	399	497	514	446	377	458.5	387.25	0.189041	0.000142	0.000728
258605	Olfr968	mRNA
21754	Tesk1	mRNA	1464	1576	1238	1414	1378	1567	1455	1373	1443.25	1423	-0.0342302	0.203948	0.384268
245857	Ssh3	mRNA	521.28	544.09	545.08	480.11	497.66	542.46	497.33	543.05	520.125	522.64	-0.0615749	0.168091	0.334171
21912	Tspan7	mRNA	4633	4854	4208	4989	5326	5428	5328	4862	5236	4671	0.110118	3.14e-14	4.06e-13
208164	Fam180a	mRNA	76	103	134	130	56	42	56	84	59.5	110.75	-0.950961	4.48e-17	6.8e-16
102058	Exoc8	mRNA	1222	1199	1045	1160	1229	1243	1228	1151.03	1212.76	1156.5	0.0139101	0.638858	0.794352
272347	Zfp398	mRNA	2603.53	2626.81	2551.74	2611.49	2307.97	2260.3	2380.38	2351.45	2325.03	2598.39	-0.214989	1.47e-25	3.18e-24
212933	Pm20d1	mRNA	25	25.98	30	39	28	27	34.04	31	30.01	29.995	-0.0538945	0.772273	0.88442
105351	AW209491	mRNA	505	527	468	488	495	491	505	487	494.5	497	-0.0618911	0.176709	0.346576
16682	Krt4	mRNA	0	3	0	2	1	0	0	0	0.25	1.25	-2.37654	0.0815158	0.192896
67669	Hikeshi	mRNA	602	617	589	701	598	585	593	652	607	627.25	-0.10196	0.0130296	0.0427504
22264	Prap1	mRNA	19	21	21	21	27	24	15	32	24.5	20.5	0.202542	0.347221	0.549942
100047671	Gm17783	mRNA
100043108	Cyp2c69	mRNA
14632	Gli1	mRNA	714	570	724	687	502	484	687	585	564.5	673.75	-0.309856	4.57e-14	5.82e-13
319984	Jph4	mRNA	4712	5002	4135	5064	5689	6040	5696	4978	5600.75	4728.25	0.189698	1.32e-40	4.45e-39
399510	Map4k5	mRNA	1518	1732	1554	1558	1484	1372	1517	1661	1508.5	1590.5	-0.130981	4.33e-07	3.15e-06
100043627	Gm4559	mRNA
654801	Zfp784	mRNA	113	100	114	89	84	118	83	113	99.5	104	-0.118431	0.241597	0.434033
16703	Krtap8-1	mRNA
71832	Csl	mRNA	1	0	0	1	0	0	0	0	0	0.5
54377	Cacng4	mRNA	59	50	63	65	56	52	57	56	55.25	59.25	-0.155456	0.249004	0.444214
666135	Gm14590	mRNA
66066	Gng11	mRNA	120	110	137	128	88	127	123	128	116.5	123.75	-0.141714	0.127924	0.273249
332397	Nanos1	mRNA	137	139	150	161	165	147	161	182	163.75	146.75	0.103519	0.206395	0.387506
258442	Olfr1314	mRNA
70601	Ecd	mRNA	1055	1055	1007	1116	1171.53	1201	1090.97	1100	1140.88	1058.25	0.0538445	0.0801554	0.190809
108168034	Gm46382	mRNA	34	40	45	40	42	40	37	31	37.5	39.75	-0.13868	0.398242	0.602148
110835	Chrna5	mRNA	4	7	8	10	5	10	6	10	7.75	7.25	0.0415996	0.911097	0.978798
108682	Gpt2	mRNA	1900.02	2174	1767.06	2117.01	2006	2078	2298	2628	2252.5	1989.52	0.124489	1.96e-08	1.64e-07
56527	Mast1	mRNA	7655	7622	6919	7924	9193	9696	8746	8513	9037	7530	0.208578	5.2e-77	3.49e-75
218294	Cdc14b	mRNA	1034.94	937.88	1042.82	982.01	1020.71	1121.5	1098.18	1220.43	1115.2	999.413	0.103541	0.000973	0.00425711
107197	Uqcc3	mRNA	190	206	180	195	173	206	208	224	202.75	192.75	0.0183553	0.800263	0.901207
69724	Rnaseh2a	mRNA	395	376	378	355	378	397	389	368	383	376	-0.028004	0.592782	0.761422
72699	Lime1	mRNA	427	469	483	386	381	460	373	403	404.25	441.25	-0.180964	0.000266	0.00129985
242297	Fam110b	mRNA	792.89	871.77	749.43	851.55	823.59	929.85	835	808.35	849.197	816.41	0.00219053	0.950589	0.998071
75509	1700020N15Rik	mRNA	0	0	0	0	0	2	0	0	0.5	0
245615	Kir3dl2	mRNA
114229	Kiss1r	mRNA	168	131	123	144	158	173	179	119	157.25	141.5	0.0976422	0.24236	0.434939
19775	Xpr1	mRNA	2801	2960	2921	3183	3076	3105	2895	3021	3024.25	2966.25	-0.0266785	0.152309	0.311731
16539	Kcns2	mRNA	90	70	86	64	52	57	49	41	49.75	77.5	-0.694116	8.23e-08	6.49e-07
103841	Cuedc1	mRNA	1186.77	1168.85	1194	1136.74	1053.96	1210.69	1192.62	1257.75	1178.76	1171.59	-0.0458196	0.123588	0.265928
67091	Trappc6a	mRNA	175	178	149	175	178	187	209	194	192	169.25	0.127335	0.0937299	0.214883
212980	Slc45a3	mRNA	746	912	647	748	1024	1007	1262	856	1037.25	763.25	0.38792	7.94e-30	1.98e-28
74427	Eaf1	mRNA	1375	1332	1212	1414	1467	1460	1384	1263	1393.5	1333.25	0.00914993	0.74051	0.8649
66087	Emc3	mRNA	1536	1631	1480	1566	1617	1722	1740	1605	1671	1553.25	0.0508059	0.0455853	0.121505
15258	Hipk2	mRNA	4512.91	4232.64	3826.74	4332.3	3771.55	3931.4	3646.74	3490.51	3710.05	4226.15	-0.24252	1.3e-50	5.42e-49
20525	Slc2a1	mRNA	1692	1689	1542	1879	1761	1636	1677	1765	1709.75	1700.5	-0.0467894	0.0582046	0.147713
75528	Tex29	mRNA	8	10	9	13	10	8	16	9	10.75	10	0.0497209	0.875282	0.954428
218639	Arl15	mRNA	4219.41	4621.15	4438.91	4497.49	4036.8	4333.06	3964.35	3769.46	4025.92	4444.24	-0.197235	2.85e-36	8.66e-35
17952	Naip6	mRNA	74.37	62.3	58.36	66.4	57.29	70.01	59.65	66.68	63.4075	65.3575	-0.098315	0.439334	0.64195
66627	Ogfod2	mRNA	312	314	273	267	323	324	321	272	310	291.5	0.0341566	0.561529	0.744444
27414	Sergef	mRNA	239.78	226.61	230.96	239.5	217.82	245.91	226.74	233.69	231.04	234.213	-0.0742912	0.266647	0.466074
22262	Uox	mRNA	0	0	1	0	1	0	0	0	0.25	0.25	-0.0546157	0.978642	0.994729
193043	Zfp3	mRNA	230	231	225	245	209	201	211	210	207.75	232.75	-0.218548	0.00148736	0.00627261
380728	Kcnh4	mRNA	2	11	4	8	9	2	4	8	5.75	6.25	-0.17491	0.674604	0.821074
71994	Cnn3	mRNA	5764	6208	5297	5768	5707	5977	5788	5585	5764.25	5759.25	-0.0533638	7.15e-05	0.000387
67087	Ctnnbip1	mRNA	1024	1087	943	916	1045	1229	1151	959	1096	992.5	0.0884931	0.00508248	0.0187764
71773	Ugt2b1	mRNA
55944	Eif3d	mRNA	1410	1623	1420	1400	1696	1737	1743	1550	1681.5	1463.25	0.145957	1.45e-08	1.23e-07
70831	Krtap31-1	mRNA
68002	Sdhaf4	mRNA	205	173	173	141	177	190	197	180	186	173	0.0499148	0.512216	0.708659
259100	Olfr666	mRNA
353320	Defb37	mRNA
17764	Mtf1	mRNA	712.76	755.68	606.42	718.82	762.64	771.75	731.5	677.75	735.91	698.42	0.0208187	0.584737	0.754154
98417	Cnih4	mRNA	951	927	891	875	981	996	1012	994	995.75	911	0.0737168	0.0257255	0.0764007
20544	Slc9a1	mRNA	1925	1676	1622	1840	1794	1950	1843	1826	1853.25	1765.75	0.0151607	0.527283	0.722208
266620	Defb36	mRNA	1	0	0	0	0	0	1	1	0.5	0.25	0.945384	0.581578	0.75584
77055	Krt76	mRNA	0	0	0	0	0	1	1	0	0.5	0
258404	Olfr1080	mRNA
259016	Olfr1048	mRNA
258469	Olfr90	mRNA
114662	Prss29	mRNA
55934	Rp9	mRNA	463	533	456	496	437	486	510	445	469.5	487	-0.107412	0.0212985	0.0652389
212326	Fam149a	mRNA	800	829	800	929	997	1048	1022	978	1011.25	839.5	0.213922	1.94e-10	1.93e-09
56094	Cts8	mRNA	1.99	2.2	2.29	3.67	6.45	1.02	3.81	2	3.32	2.5375	0.33316	0.577911	0.757475
229588	Gm128	mRNA	42.55	50.15	33.32	26.8	33.36	27.7	36.44	20.86	29.59	38.205	-0.423268	0.0161246	0.0514399
105193	Nhlrc1	mRNA	209	211	162	225	215	216	215	166	203	201.75	-0.0457047	0.523858	0.718843
625580	Vmn2r48	mRNA
68842	Tulp4	mRNA	12031.2	12491	11651.2	12393.3	12658.1	12626.4	12656	12250.5	12547.7	12141.7	-0.0071568	0.435605	0.640372
93730	Lztfl1	mRNA	1104	1036	1170	1133	1163	1043	1074	1256	1134	1110.75	-0.0247292	0.416685	0.621609
13096	Cyp2c37	mRNA
67452	Pnpla8	mRNA	3010.83	3120.03	3084.45	3195.04	2790.03	2869.81	2894.58	3184.14	2934.64	3102.59	-0.134904	3.73e-13	4.5e-12
269637	Cnpy1	mRNA	0	0	0	0	2	0	0	0	0.5	0
231863	Fbxl18	mRNA	629	610	560	594	602	639	635	546	605.5	598.25	-0.0372373	0.37047	0.576183
68146	Arl13b	mRNA	364	334	335	359	355	336	335	366	348	348	-0.0546157	0.31788	0.521969
246080	Defb7	mRNA
20286	Zc3h7b	mRNA	3703	3642	3343	3580	3626	3955	3762	3460	3700.75	3567	-0.00150928	0.92893	0.988768
108168648	LOC108168648	mRNA
23983	Pcbp1	mRNA	2841	2978	2551	2892	2963	3328	3209	2751	3062.75	2815.5	0.0668207	0.000385	0.00182435
229697	Cym	mRNA	0	0	1	0	0	0	0	0	0	0.25
12501	Cd3e	mRNA	2	1	4	6	0	5	4	6	3.75	3.25	0.151835	0.780921	0.889391
12283	Cab39	mRNA	6050.04	6245.99	5989.74	6293.64	6460.59	6532.23	6412.92	6639.53	6511.32	6144.85	0.0289554	0.0239547	0.0720809
72345	Amer1	mRNA	1414	1290	1291	1287	1425	1408	1353	1445	1407.75	1320.5	0.0376911	0.17244	0.34
259161	Olfr688	mRNA
13884	Ces1c	mRNA
68839	Ankrd46	mRNA	4984	4988	4542	4675	5180	5458	5292	5303	5308.25	4797.25	0.091413	1.93e-10	1.92e-09
28071	Twistnb	mRNA	229	264	256	249	252	270	233	271	256.5	249.5	-0.0146967	0.818744	0.91469
18033	Nfkb1	mRNA	1441	1415	1346	1432	1218	1350	1252	1239	1264.75	1408.5	-0.209923	5.54e-14	7.01e-13
403185	Cfap97d2	mRNA	1	5	1	3	3	3	3	3	3	2.5	0.208419	0.735267	0.861867
75705	Eif4b	mRNA	5601.19	5400.81	5163.46	5192.16	5663.98	5737.46	5800.28	6195.68	5849.35	5339.4	0.0769816	1.68e-08	1.41e-07
18521	Pcbp2	mRNA	5775.6	5819.92	5472.27	5996.31	5703.55	6165.88	5770.93	5858.47	5874.71	5766.02	-0.0276758	0.038446	0.106312
64380	Ms4a4c	mRNA	446.65	462.77	434.69	476.54	440.77	483.38	453.38	403.17	445.175	455.163	-0.0866249	0.0715817	0.17462
227545	Proser2	mRNA	98	112	88	128	85	91	109	122	101.75	106.5	-0.12044	0.228325	0.417048
66190	Acer3	mRNA	991.95	891.79	955.39	973.93	986.46	891.18	979.96	1076.99	983.648	953.265	-0.00935166	0.775421	0.886529
18221	Nudc	mRNA	1553	1675	1350	1441	1502	1489	1675	1600	1566.5	1504.75	0.00340521	0.895928	0.968042
56489	Ikbke	mRNA	94	65	107	113	62	66	63	89	70	94.75	-0.491387	1.38e-05	8.31e-05
24045	Scamp3	mRNA	1422.82	1663.85	1451.27	1680.82	1851.14	1959.3	1835.07	1727.33	1843.21	1554.69	0.190978	1.33e-14	1.75e-13
353242	Mrpl21	mRNA	382	482	379	398	411	433	445	455	436	410.25	0.0332091	0.503155	0.701047
210582	Coq10a	mRNA	766	760	669	733	816	802.27	743	775	784.067	732	0.0445185	0.229646	0.418837
209630	Frmd4a	mRNA	35684.9	37697	37993.8	35949	35494.9	36382.1	35447	35600.6	35731.2	36831.2	-0.0983599	2.03e-75	1.32e-73
16527	Kcnk3	mRNA	411	422	378	347	402	409	395	414	405	389.5	0.00168284	0.973771	1
433178	Spink14	mRNA
12261	C1qbp	mRNA	1044	1106	940	1155	1202	1170	1133	1071	1144	1061.25	0.0537068	0.0805092	0.191494
217057	Ptrh2	mRNA	521.12	482.1	530.17	492.74	508.02	472.05	511.38	520.03	502.87	506.533	-0.0650851	0.151732	0.310888
16432	Itm2b	mRNA	10311	10536	9904	11386	10288	10252	9810	10221	10142.8	10534.2	-0.109254	1.27e-27	2.97e-26
51938	Ccdc39	mRNA	152	176	218	205	180	190	165	202	184.25	187.75	-0.081764	0.274317	0.474027
258575	Olfr1046	mRNA
19016	Pparg	mRNA	178	171	181	183	192	171	150	196	177.25	178.25	-0.0627322	0.412258	0.617487
53871	Pkd2l2	mRNA	140	126	129	147	123	130	143.98	134	132.745	135.5	-0.0842511	0.338808	0.541808
236511	Ago1	mRNA	1573.96	1371.83	1355.88	1422.4	1381.72	1433.42	1348.13	1284.71	1361.99	1431.02	-0.125936	3.97e-06	2.58e-05
57908	Zfp318	mRNA	2648	2718	2530	2639	2697	2741	2772	2728	2734.5	2633.75	-0.000457	0.981479	0.988106
67122	Nrarp	mRNA	626	544	567	655	675	648	771	471	641.25	598	0.0461257	0.260473	0.458041
22227	Ucp1	mRNA	56	24	64	13	14	56	37	66	43.25	39.25	0.0853917	0.59103	0.760213
68350	Mul1	mRNA	914	870	742	814	843	917	992	868	905	835	0.0615259	0.0753401	0.181911
330627	Trim66	mRNA	227	215	234.97	239	201.16	198.64	189.75	198.66	197.053	228.993	-0.271336	0.000106	0.000555
93879	Pcdhb8	mRNA	60	35	60	50	60	51	57	50	54.5	51.25	0.0340885	0.808047	0.907347
230025	Prdm13	mRNA	0	2	0	0	0	0	0	0	0	0.5
237558	Myrfl	mRNA	93	68	92	74	43	45	43	37	42	81.75	-1.01545	2.53e-14	3.29e-13
66768	Pacrgl	mRNA	242	252	238	222	261	269	229	216	243.75	238.5	-0.0232028	0.723933	0.853663
171240	Vmn1r74	mRNA
66404	Rtf2	mRNA	1863	2043	1707	1768	1961	2128	2136	1963	2047	1845.25	0.0950791	3.97e-05	0.000223
319170	Hist1h2an	mRNA	9	4.18	4.22	10.07	3.97	16.36	4.28	4.39	7.25	6.8675	0.0235803	0.951036	0.998376
67053	Rpp14	mRNA	730	618	657	672	692	754	685	661	698	669.25	0.00606606	0.876449	0.95518
102632483	Gm17330	mRNA	219.32	129.6	169.3	181.97	242.74	195.15	207.5	220.2	216.398	175.048	0.251322	0.000588	0.0026851
102636907	Gm4275	mRNA	7	4	1	3	1	3	1	2	1.75	3.75	-1.15415	0.0701466	0.17173
59069	Tpm3	mRNA	3211.88	3099.65	2841.97	3025.48	2913.43	3072.69	3083.8	2982.89	3013.2	3044.74	-0.0696395	0.000172	0.000867
80294	Pofut2	mRNA	691	674	614	721	681	729	633	638	670.25	675	-0.0648039	0.0994203	0.223748
17242	Mdk	mRNA	240	246	255	276	228	211	215	225	219.75	254.25	-0.265	6.49e-05	0.000354
107182	Btaf1	mRNA	1526.52	1674.66	1504.53	1671.79	1446.54	1607.28	1562.31	1565.06	1545.3	1594.38	-0.0997221	0.000107	0.000562
100039227	Duxbl2	mRNA	32.62	54.72	36.48	58.37	57.37	21.43	75.12	58.48	53.1	45.5475	0.166724	0.251704	0.44758
74978	Lrriq1	mRNA	145	150	168	136	184	205	158	187	183.5	149.75	0.238608	0.00259759	0.0103398
22648	Zfp11	mRNA	317	290.91	290.19	315.45	285.77	303.27	267.26	299.94	289.06	303.387	-0.124408	0.0358318	0.100485
14732	Gpam	mRNA	3527	3255	3512	3576	3786	3634	3826	3079	3581.25	3467.5	-0.00804839	0.639492	0.794399
268567	Tmem229b	mRNA	5751.71	5515.19	5398.23	5996.9	5926.18	6076.35	5289.04	6310.66	5900.56	5665.51	0.00403034	0.763823	0.879033
109552	Sri	mRNA	2611	2672	2356	2743	2839	2951	2871	2880	2885.25	2595.5	0.0980681	4.92e-07	3.55e-06
50916	Irx4	mRNA	0	0	0	1	1	0	0	0	0.25	0.25	-0.0546157	0.978642	0.994729
71390	Slc6a19os	mRNA	0	0	0	0	0	0	1	0	0.25	0
67896	Ccdc80	mRNA	498	510	568	680	368	425	385	347	381.25	564	-0.619574	4.3e-39	1.39e-37
93717	Pcdhga9	mRNA	660.56	651.22	612.79	693.11	585.79	605.26	628.54	505.36	581.237	654.42	-0.225705	3.9e-08	3.17e-07
18971	Pold1	mRNA	225	256	196	251	229	267	233	238	241.75	232	0.00477534	0.942567	0.995117
57080	Gtf2ird1	mRNA	863	858	819	832	960	985	1091	828	966	843	0.141875	2.94e-05	0.000169
213452	Dstyk	mRNA	2020.73	1964.79	1921.88	1851.78	1819.27	1896.22	1901.76	1840.72	1864.49	1939.8	-0.111737	1.78e-06	1.2e-05
20505	Slc34a1	mRNA	0	0	0	0	0	2	0	2	1	0
14132	Fcgrt	mRNA	787	748	703	652	518	577	634	625	588.5	722.5	-0.350571	1.69e-18	2.75e-17
17123	Madcam1	mRNA	33	26	17	25	21	38	36	33	32	25.25	0.287173	0.13336	0.282732
211484	Tsga10	mRNA	474	511	544	510	557	515	490	521	520.75	509.75	-0.0238147	0.596156	0.76388
106557	Ldhal6b	mRNA	41	35	41	42	31	35	24	45	33.75	39.75	-0.290683	0.0845898	0.198157
233836	Slc5a11	mRNA	53	63	44	44	60	88.96	72	39	64.99	51	0.295105	0.0281543	0.0824324
12753	Clock	mRNA	3782	3923	3881	4214	3751	3740	3597	3807	3723.75	3950	-0.139712	2.2e-17	3.38e-16
14547	Gdap2	mRNA	870	919	924	932	961	998	928	1037	981	911.25	0.0517905	0.118473	0.257317
503558	Taar9	mRNA
70348	Ube2cbp	mRNA	29	39	36	29	34	41	36	24	33.75	33.25	-0.0330826	0.851101	0.938615
64139	Ctsm	mRNA
209351	Wfdc6a	mRNA	1.34	1.34	3.43	1	2.5	4	3.04	4.57	3.5275	1.7775	0.934181	0.147281	0.304348
18218	Dusp8	mRNA	1660	1686	1368	1515	1693	1792	1544	1547	1644	1557.25	0.023594	0.354839	0.558597
56746	Tex101	mRNA
52392	D1Ertd622e	mRNA	673	746	610	681	739	749	757	678	730.75	677.5	0.0545412	0.156093	0.315849
140703	Emid1	mRNA	625	528	586	472	331	452	334	276	348.25	552.75	-0.72112	1.3e-49	5.26e-48
381110	Rmdn2	mRNA	580	611	660	686	545	576	572	640.99	583.497	634.25	-0.174941	2.34e-05	0.000136
71746	Rgl3	mRNA	106	150	111	128	130	125	107	127	122.25	123.75	-0.0722098	0.432395	0.637651
80290	Gpr146	mRNA	485	519	524	518	507	563	621	592	570.75	511.5	0.103509	0.0183361	0.0575288
21985	Tpd52	mRNA	5148	5663	4858	5215	6408	6640	6515	6034	6399.25	5221	0.238961	5.69e-71	3.46e-69
675812	Zfp605	mRNA	623.5	688.52	651.33	646.41	620.19	579.45	608.73	639.08	611.862	652.44	-0.147253	0.000285	0.00138314
108168516	LOC108168516	mRNA
225339	Ammecr1l	mRNA	1464	1547	1373	1474	1552	1535	1541	1481	1527.25	1464.5	0.00591231	0.822638	0.918141
77110	Gpbp1l1	mRNA	1319	1262	1298	1398	1225	1252	1162	1229	1217	1319.25	-0.171005	2.41e-09	2.19e-08
110639	Prps2	mRNA	752	717	674	684	638	592	646	659	633.75	706.75	-0.211902	7.69e-08	6.08e-07
71827	Lrrc34	mRNA	16	12	23	20	16	12	12	23	15.75	17.75	-0.227083	0.362665	0.567474
67052	Ndc80	mRNA	31.1	33.66	42.45	40.24	45.95	53.06	39.66	35.92	43.6475	36.8625	0.189129	0.24028	0.432349
14007	Celf2	mRNA	37818.9	36604.1	36357.4	34335.9	30783.1	30105.9	31464.8	35616.5	31992.6	36279.1	-0.236017	0	0
338349	Cntln	mRNA	1155	1037	1083	1076	908	883	973	1114	969.5	1087.75	-0.22065	4.15e-12	4.66e-11
54486	Hpgds	mRNA	139.06	122.48	174.45	146.77	118.89	140.12	137.91	123.14	130.015	145.69	-0.21884	0.01184	0.0394026
668661	2410002F23Rik	mRNA	783	677	700	660	710	699	767	661	709.25	705	-0.0459448	0.231013	0.419556
102635744	Gm28729	mRNA	37	20	34	28	56	35	62	40	48.25	29.75	0.643024	0.000104	0.000548
71562	Afmid	mRNA	153	163	150	167	191	195	189	204	194.75	158.25	0.244802	0.00147372	0.00622417
226971	Plekhb2	mRNA	4944	5201.02	4659	4967.07	5530	5823.14	5404.29	5308.04	5516.37	4942.77	0.103782	1.94e-13	2.39e-12
20276	Scnn1a	mRNA	18	25	17	28	22	25	23	36	26.5	22	0.213873	0.302881	0.504375
667742	Piezo2	mRNA	21617.2	22870.1	20602.2	23010.2	26193.9	27804.5	25186.5	23942.9	25781.9	22024.9	0.172607	1.62e-150	2.36e-148
381157	Greb1l	mRNA	852.66	823.24	906.98	806.46	802.62	822.67	876.9	847.96	837.538	847.335	-0.0713944	0.0422056	0.114925
74486	Osbpl10	mRNA	2527.07	2600.3	2468.17	2636.24	2872.28	3176.24	3039.94	2705.55	2948.5	2557.95	0.150381	1.11e-14	1.47e-13
235633	Als2cl	mRNA	191	211	251	227.85	159	175.68	176	199	177.42	220.213	-0.366343	4.43e-07	3.22e-06
56485	Slc2a5	mRNA	14	16	20	11	10	24	15	11	15	15.25	-0.0784625	0.764829	0.879668
13047	Cux1	mRNA	5282.71	5147.5	4882.35	5018.89	4292.37	4712.85	4414.74	4002.66	4355.65	5082.86	-0.277367	1.19e-77	8.04e-76
70873	Cnbd2	mRNA	139.79	121.81	140.92	107.72	108.43	136.75	114.14	105.08	116.1	127.56	-0.190424	0.0394572	0.108694
20955	Vamp7	mRNA	461	456	487	447	440	439	434	463	444	462.75	-0.114289	0.0170585	0.0539982
16541	Napsa	mRNA	12	20	26	17	30	29	24	36	29.75	18.75	0.611383	0.00358169	0.0137676
625249	Gpx4	mRNA	7677	8281	8658	8433	7404	7493	7887	8270	7763.5	8262.25	-0.144443	8.22e-37	2.53e-35
193670	Rnf185	mRNA	873	832	677	879	799	795	811	818	805.75	815.25	-0.071526	0.0459034	0.122169
320460	Vwc2l	mRNA	431	543	499	521	448	423	392	486	437.25	498.5	-0.243751	2.43e-07	1.82e-06
14260	Fmn1	mRNA	8442.91	9140.59	9141.6	9695.02	10307.4	10043.9	10102	10341.9	10198.8	9105.03	0.109047	9.03e-26	1.97e-24
66049	Rogdi	mRNA	904	954	888	938	999	1020	964	1025	1002	921	0.0669937	0.0417862	0.113968
100862324	LOC100862324	mRNA	929.3	911.41	1088.66	1025.28	1032.23	949.88	626.71	1085.19	923.503	988.663	-0.152978	3.55e-06	2.32e-05
80720	Pbx4	mRNA	78	84	62	101	86	77	81	80	81	81.25	-0.0590616	0.602012	0.769652
72440	Rhno1	mRNA	353.51	358	308	319	325	327.06	335	312	324.765	334.627	-0.0977756	0.0817919	0.193062
18516	Pbx3	mRNA	1324.02	1396.1	1389.28	1433.48	1256.02	1293.63	1321	1215.68	1271.58	1385.72	-0.178626	1.77e-10	1.76e-09
68274	Toporsl	mRNA
214254	Nudt15	mRNA	166	140	147	173	181	143	152	184	165	156.5	0.0216876	0.787529	0.891081
93762	Smarca5	mRNA	2252.93	2232.92	2106.93	2190.93	2430.89	2299.03	2345.52	2447.75	2380.8	2195.93	0.0619988	0.00365556	0.0140312
27055	Fkbp9	mRNA	1856	1719	1535	1688	1285	1364	1430	1388	1366.75	1699.5	-0.368977	2.79e-45	1.05e-43
52202	Rbm34	mRNA	395.3	349.47	389	363.35	459.4	404	394.55	405	415.738	374.28	0.0969392	0.0590941	0.149589
16636	Klra5	mRNA
381549	Zfp69	mRNA	65	57	97	74	56	67	57	56	59	73.25	-0.36673	0.00355673	0.0136898
66098	Chchd6	mRNA	515	565	540	528	562	593	589	603	586.75	537	0.0732081	0.0890571	0.206394
71838	Phf7	mRNA	96.78	119.42	106.02	92.33	99.01	101.98	120.01	120.94	110.485	103.638	0.0376887	0.70231	0.835825
21786	Tff3	mRNA
11826	Aqp1	mRNA	4385	5114	4080	4545	6085	7333	7024	5276	6429.5	4531	0.450261	9.73e-231	2.43e-228
12234	Btrc	mRNA	2602.26	2581.62	2458.33	2634.25	2623.79	2656.61	2668.32	2526.88	2618.9	2569.11	-0.0269262	0.178799	0.347895
19724	Rfx1	mRNA	582	580	563	549	481	586	528	532	531.75	568.5	-0.151028	0.000517	0.00238655
224419	Map3k7cl	mRNA	8	6	5	16	6	9	2	3	5	8.75	-0.861971	0.029759	0.0862443
13067	Cyct	mRNA	0	0	2	0	0	0	0	0	0	0.5
66231	Thoc7	mRNA	529.19	594.45	614.88	563.15	569.87	611.78	542.3	631.26	588.803	575.418	-0.021441	0.612065	0.776995
330192	Vps37b	mRNA	943.24	784	757.91	799.43	722.24	732.88	761.91	696.06	728.273	821.145	-0.227774	5.31e-10	5.1e-09
319636	Fsd1l	mRNA	3831	3660	3761	3599	3822.79	3885	3812	3732	3812.95	3712.75	-0.0161972	0.330028	0.532571
13823	Epb41l3	mRNA	24469	24933	24058	25767	28024	28512	25876	28882	27823.5	24806.8	0.110955	1.26e-69	7.53e-68
268857	Nlrc3	mRNA	344.33	411.88	337.38	353.82	313.59	307.8	308.58	349.54	319.877	361.853	-0.232498	2.62e-05	0.000152
11994	Pcdh15	mRNA	239.34	234.09	247.03	268.03	240.2	238.95	229.19	226.05	233.597	247.123	-0.135817	0.0390306	0.107686
211914	Asap2	mRNA	1166.56	1127.09	1101.78	1103.1	1044.8	1122.61	1143.23	1020.53	1082.79	1124.63	-0.109313	0.000371	0.00176243
19218	Ptger3	mRNA	392	405	320	298	356	422	389	325	373	353.75	0.0218297	0.683362	0.828227
73744	Man2c1	mRNA	1471	1379	1401	1326	1379	1579	1411	1439	1452	1394.25	0.00393644	0.884261	0.960348
320394	Cenpt	mRNA	168	183	166	162	180	182	184	162	177	169.75	0.00572205	0.941126	0.994024
BGIG10090_34600	BGIG10090_34600	mRNA	37	37	61.22	52.34	39.92	44.95	34.01	32	37.72	46.89	-0.368566	0.0191194	0.0594545
12057	Opn1sw	mRNA	7	8	7	3	2	5	8	4	4.75	6.25	-0.450544	0.302539	0.504095
668357	Dmrtc1c2	mRNA	0	0	0	0	1	0	0	0	0.25	0
12229	Btk	mRNA	23	37	24	26	18	30	21	28	24.25	27.5	-0.236063	0.239583	0.4314
26914	H2afy	mRNA	2998	2976	3116	2973	2778	2892	2822	2650	2785.5	3015.75	-0.169196	4.25e-19	7.15e-18
11717	Ampd3	mRNA	1819	1993	1893	1964	2030	2067	1975	1922	1998.5	1917.25	0.00526336	0.819415	0.915152
72144	Slc37a3	mRNA	903	930	843	859.21	910.45	997.92	1000	860	942.092	883.803	0.037529	0.266403	0.465723
75646	Rai14	mRNA	1386.69	1182.19	1257.9	1315.98	1002.3	1096.03	1219.73	1079.11	1099.29	1285.69	-0.280583	2.44e-21	4.51e-20
624421	Gm6502	mRNA
108012	Ap1s2	mRNA	1953	2031	1974	2167	2192	2220	1991	2182	2146.25	2031.25	0.0248346	0.265911	0.465093
210009	Mtrr	mRNA	332	344	273	289	288	317	288	286	294.75	309.5	-0.125063	0.0331067	0.0939913
142980	Tlr3	mRNA	243	245	292	299	239	241	192	188	215	269.75	-0.381902	6.24e-09	5.46e-08
69774	Ms4a6b	mRNA	32	59	62	56	41	85	58	80	66	52.25	0.282419	0.0338639	0.0957662
404240	Mrgprb8	mRNA	0	0	1	0	1	0	0	5	1.5	0.25	2.53035	0.0522357	0.135639
13838	Epha4	mRNA	331	306	317	335	277	281	266	281	276.25	322.25	-0.276822	2.76e-06	1.82e-05
70315	Hdac8	mRNA	466	428	489	487	401	382	384	478	411.25	467.5	-0.239566	8.75e-07	6.15e-06
14182	Fgfr1	mRNA	6055	6338	5524	6409	6082	6506	5876	6040	6126	6081.5	-0.0440976	0.000731	0.00327837
234094	Arhgef10	mRNA	3314.39	3069.13	2799.95	2821.92	2507.43	2654.64	3117.1	3969.15	3062.08	3001.35	-0.0257141	0.165122	0.329686
107829	Thoc5	mRNA	755	706	643	730	765	838	794	761	789.5	708.5	0.101556	0.00647364	0.0232169
13075	Cyp19a1	mRNA	0	0	0	0	0	0	1	0	0.25	0
66826	Taz	mRNA	478.21	529.47	501.83	458.17	434.5	463.54	439.54	491.42	457.25	491.92	-0.160056	0.000633	0.00288011
64929	Scel	mRNA	36	32	23	22	32	17	28	40	29.25	28.25	-0.00442998	0.981423	0.988081
19731	Rgl1	mRNA	2482	2507	2261	2561	2390	2536	2395	2496	2454.25	2452.75	-0.0537337	0.00907089	0.0312496
67344	Tctex1d1	mRNA	78.61	77.05	72.43	76.75	66.43	66	69.39	79.77	70.3975	76.21	-0.169072	0.156031	0.315764
434727	Fthl17c	mRNA
332131	Krt78	mRNA	0	1	0	1	0	1	0	1	0.5	0.5	-0.0546157	0.969799	1
100294583	Alkal2	mRNA	74	78	66	71	218	163	332	316	257.25	72.25	1.77749	5.01e-92	4.04e-90
382639	Zbtb42	mRNA	140	148	150	159	171	162	192	143	167	149.25	0.107501	0.185438	0.356873
71302	Arhgap26	mRNA	5850.55	6512.55	5760.01	6184.8	7222.08	7496.45	7982.97	6884	7396.38	6076.98	0.228849	2.21e-75	1.44e-73
22178	Tyrp1	mRNA	662.92	878.96	675.29	907.72	954.22	942.39	783.84	919.33	899.945	781.222	0.149488	2.2e-05	0.000129
234814	Mthfsd	mRNA	745	762	773	734	713	779	722	800	753.5	753.5	-0.0546157	0.141629	0.295289
76897	Ralyl	mRNA	17182.4	18094.9	18433.9	19377.1	16999.7	16528.9	15775.6	19140.9	17111.3	18272.1	-0.149309	2e-84	1.47e-82
278304	Zfp385c	mRNA	11	21.54	19.01	22.85	21.95	22.84	30.87	27.07	25.6825	18.6	0.410867	0.0596896	0.150762
16886	Limk2	mRNA	3926.98	3618.77	3485.42	3493.59	3926	4039.75	4005.75	3615.01	3896.63	3631.19	0.0471679	0.00456553	0.0170862
329942	Csmd2	mRNA	2080.02	1855.81	2339.54	2010.79	2185.5	2195.94	2097.48	1918.13	2099.26	2071.54	-0.0354368	0.112627	0.247416
67216	Mboat2	mRNA	3849.54	3518.9	3813.18	3327.82	3239.35	3209.81	3138.76	2991.57	3144.87	3627.36	-0.260534	7.55e-50	3.08e-48
216441	Slc26a10	mRNA	16	11	15	21	13	19	17	20	17.25	15.75	0.0766288	0.760372	0.876959
67501	Ccdc50	mRNA	2642	2569	2671	2518	2398	2254	2388	2582	2405.5	2600	-0.166791	2.9e-16	4.21e-15
BGIG10090_45385	BGIG10090_45385	mRNA
18213	Ntrk3	mRNA	23916.1	25182.6	24504.9	26818	25054	24124.4	21949	26245.9	24343.3	25105.4	-0.0990872	1.05e-52	4.53e-51
625281	Gm6570	mRNA
237782	Smcr8	mRNA	1674	1788	1642	1760	1680	1774	1750	1778	1745.5	1716	-0.0300249	0.220739	0.406002
244886	Tmem266	mRNA	120	162	107	110	147	143	126	119	133.75	124.75	0.0458833	0.609188	0.774298
14585	Gfra1	mRNA	7810.89	7273.52	6936	6793	6875	6802	7068.33	7202	6986.83	7203.35	-0.0986457	3.75e-16	5.41e-15
101055902	Gm29740	mRNA
58866	Treh	mRNA	8	7	6	4	5	6	5	10	6.5	6.25	0.00196779	0.996114	0.997474
21343	Taf6	mRNA	599	668	584	704	676	717	632	683	677	638.75	0.0292887	0.461539	0.661551
319150	Hist1h3b	mRNA	38.89	52.27	17.33	45.34	30.94	55.4	32.1	38.84	39.32	38.4575	-0.0226174	0.890029	0.964576
74071	Lmntd1	mRNA	32	19	30	26	22	16	24	22	21	26.75	-0.403765	0.0539727	0.139164
434689	Gm10220	mRNA	0	1	0	0	3.23	2.73	2.13	2	2.5225	0.25	3.28024	0.00416116	0.0157502
230751	Oscp1	mRNA	585.64	609.4	610.67	551.08	605.18	632.59	586	553.02	594.197	589.197	-0.0424245	0.311686	0.515592
70616	Sugp1	mRNA	1098.96	1076.19	1091.46	1087.01	1154.97	1297.45	1267.88	1253.9	1243.55	1088.4	0.137633	4.18e-06	2.71e-05
210172	Zfp526	mRNA	389	366	346	395	344	376	343	326	347.25	374	-0.161679	0.00262154	0.0104221
406221	Krt40	mRNA	1	0	1	3	0	1	1	3	1.25	1.25	-0.0546157	0.952265	0.998501
71861	Zswim2	mRNA	8	1	4	8	0	4	1	2	1.75	5.25	-1.63958	0.00513554	0.0189527
11472	Actn2	mRNA	115	44	57	128	50	146	54	50	75	86	-0.252062	0.026794	0.0791028
20500	Slc13a2	mRNA	5	2	0	0	2	1	0	0	0.75	1.75	-1.27701	0.180252	0.350071
BGIG10090_44772	BGIG10090_44772	mRNA
12561	Cdh4	mRNA	562	523	535	556	532	595	560	531	554.5	544	-0.0270349	0.534513	0.729231
328035	Fads6	mRNA	1453	1391	1314	1271	1369	1490	1326	1432	1404.25	1357.25	-0.00550242	0.841142	0.931204
625360	BC147527	mRNA	4	4	4	7	3	1	4	4	3	4.75	-0.717581	0.171689	0.339011
12986	Csf3r	mRNA	104.1	182.95	145.42	226	197.23	233.02	138	203.42	192.917	164.618	0.174251	0.0225822	0.0685719
106861	Abhd3	mRNA	313	325	279	290	291	338	304	327	315	301.75	0.00738232	0.89888	0.970575
320135	BC049715	mRNA	13	24	16	15	19	33	17	15	21	17	0.250239	0.286264	0.489056
BGIG10090_44917	BGIG10090_44917	mRNA	1	0	1	3.39	2	2	1.89	0	1.4725	1.3475	0.0733666	0.931972	0.990717
BGIG10090_41303	BGIG10090_41303	mRNA	0	0	0	0	1.79	0	0	0	0.4475	0
BGIG10090_45409	BGIG10090_45409	mRNA	259.89	269.37	303	235.14	243.48	265.85	264.15	237.65	252.782	266.85	-0.132748	0.0359659	0.100799
259070	Olfr829	mRNA
109267	Ssc4d	mRNA	116	113	101	125	90	99	82	89	90	113.75	-0.392485	0.000109	0.000569
14205	Vegfd	mRNA	222	236	231	197	208	224	237	241	227.5	221.5	-0.0160559	0.813562	0.9104
67260	Cers4	mRNA	2313.7	2189.65	2282.83	2123.38	2599.17	2675.64	2739.12	2621.58	2658.88	2227.39	0.200847	2.64e-22	5.08e-21
239188	Enox1	mRNA	11476.1	13124.8	12426.2	12363.2	12226.3	12000.6	11853.3	13057.9	12284.5	12347.6	-0.0620026	1.51e-11	1.63e-10
380840	Lyrm4	mRNA	1131.67	1272.84	1207.17	1277.52	1241.74	1200.91	1151.45	1232.34	1206.61	1222.3	-0.0732547	0.0123249	0.0407442
240590	Dmrt3	mRNA	0	1	0	0	0	0	0	0	0	0.25
110115	Cyp11b1	mRNA	0	0	0	0	0	1	1	0	0.5	0
54631	Nphs1	mRNA	2	2.06	4.59	4.04	3.69	5.78	6.17	5.14	5.195	3.1725	0.656888	0.194449	0.36982
52323	Klhl7	mRNA	1742.94	1675.98	1565.86	1716.83	1676.93	1644.62	1496.49	1569.74	1596.94	1675.4	-0.123809	9.15e-07	6.42e-06
77763	Gm9736	mRNA	0	0	0	0	0	0	1	0	0.25	0
67851	1700021F05Rik	mRNA	483	429	475	487	459	451	439	546	473.75	468.5	-0.0385388	0.412182	0.617431
319481	Wdr59	mRNA	1489.35	1445.41	1332.47	1254.85	1453.6	1546.18	1476.8	1370.94	1461.88	1380.52	0.0279974	0.300887	0.502233
100862085	Gm16867	mRNA	203.12	208.06	178.52	201.08	206.86	168.56	170.74	151.69	174.463	197.695	-0.234975	0.00169376	0.00705635
BGIG10090_44946	BGIG10090_44946	mRNA
627479	Vmn2r8	mRNA	0	0	0	0	0	0	0.49	0	0.1225	0
BGIG10090_45226	BGIG10090_45226	mRNA	190	174	162	145	172	165	218	141	174	167.75	-0.0018412	0.981177	0.987927
105501	Abhd4	mRNA	2642	2509	2425	2572	2644	2723	2581	2227	2543.75	2537	-0.0507824	0.012096	0.0401079
100042175	Gm10230	mRNA
18976	Pomc	mRNA	8	10	4	9	6	11	15	16	12	7.75	0.57615	0.079426	0.18939
216635	Hbq1a	mRNA	4.34	6.07	3.27	12.91	9.72	5.82	8.33	4.69	7.14	6.6475	0.0484965	0.90069	0.971773
14388	Gab1	mRNA	5635	5278	5427.03	5565	4619	4324	5101	4693.99	4684.5	5476.26	-0.279912	6e-85	4.43e-83
76899	Golga1	mRNA	1675	1729	1719	1716	1580	1582	1628	1698	1622	1709.75	-0.130627	1.73e-07	1.32e-06
382562	Pfn4	mRNA	54	39	56	60	56	50	54	63	55.75	52.25	0.038925	0.779214	0.888414
544717	1190007I07Rik	mRNA	55	52	64	52	59	50	51	70	57.5	55.75	-0.0100256	0.941046	0.994005
269016	Sh3rf2	mRNA	36	15	37	19	26	19	23	19	21.75	26.75	-0.353139	0.0890777	0.206397
56014	Olfr70	mRNA
14088	Fancc	mRNA	537.64	531.27	576	519.72	446.16	541.69	486.16	465.37	484.845	541.158	-0.213141	2.25e-06	1.51e-05
BGIG10090_45120	BGIG10090_45120	mRNA
385668	Lca5l	mRNA	18	23	21	18	14	15	19	14	15.5	20	-0.422348	0.0823236	0.193959
75099	Lysmd4	mRNA	447	433	377	379	377	424	382	408	397.75	409	-0.0948547	0.0618237	0.155243
21906	Otop1	mRNA	193	125	141	140	127	121	91	78	104.25	149.75	-0.577124	2.54e-10	2.51e-09
384806	Adam20	mRNA
54598	Calcrl	mRNA	300.97	316.68	357.98	326	330.99	375.72	362.68	365.27	358.665	325.408	0.0857737	0.12013	0.259854
84113	Ptov1	mRNA	2762	2889	2364	2472	2834	3004	2767	2442	2761.75	2621.75	0.0204369	0.298649	0.499229
242608	Podn	mRNA	356	350	382	376	284	332	362	357	333.75	366	-0.187692	0.000582	0.0026601
78232	Trappc6b	mRNA	1314	1339	1318	1316	1272.92	1330	1313.55	1329.01	1311.37	1321.75	-0.0659903	0.018905	0.0588567
75296	Fgfr1op	mRNA	588.32	631.17	603.04	573.34	609.99	660.05	625	680.69	643.933	598.967	0.049816	0.22358	0.410117
54645	Gripap1	mRNA	1818	1957	1673	1912	2107	2144	2142	2040	2108.25	1840	0.141724	6.99e-10	6.62e-09
56863	Cldn9	mRNA	38	51	62	66	63	42	44	43	48	54.25	-0.231204	0.105416	0.234725
76820	Fam49a	mRNA	782.2	885.52	785.89	858.29	700.95	700.93	766.48	741.13	727.372	827.975	-0.241509	4.23e-11	4.43e-10
71970	Zbed5	mRNA	89.53	110.95	106.88	124.12	88.71	109.21	96.92	112.36	101.8	107.87	-0.138172	0.165553	0.330382
259074	Olfr1352	mRNA
67591	Ubl4b	mRNA	0	0	1	2	0	1	1	0	0.5	0.75	-0.639578	0.623667	0.784792
108168656	LOC108168656	mRNA
68891	Cd177	mRNA	43	84	54	75	93	96	50	105	86	64	0.371649	0.00169981	0.00707878
13586	Ear1	mRNA	8	25	9	22	19	24	12	18	18.25	16	0.135209	0.583736	0.753259
235300	Tmem136	mRNA	165.2	161.82	219.7	200.62	215.61	161.63	163	191.09	182.833	186.835	-0.0858579	0.2525	0.447748
18741	Pitx2	mRNA	4	0	0	1	0	2	1	0	0.75	1.25	-0.791581	0.445104	0.645871
258255	Olfr1010	mRNA
67717	Lipf	mRNA	0	0	0	0	1	0	0	0	0.25	0
72023	Cyb561d1	mRNA	526	587	479	545	564	580	569	560	568.25	534.25	0.034395	0.428653	0.633774
68278	Ddx39	mRNA	109	107	116	95	104	122	111	120	114.25	106.75	0.0433424	0.655216	0.807299
102640268	Gm2956	mRNA	0	1.39	7.08	2.26	4.53	3.18	6.59	9.1	5.85	2.6825	1.07024	0.036774	0.102874
268491	Meioc	mRNA	7	3	5	7	5	8	9	10	8	5.5	0.485953	0.219831	0.405385
242425	Gabbr2	mRNA	4614	4954	4425	5052	5707	6108	5633	5024	5618	4761.25	0.184101	1.58e-38	5.04e-37
53886	Cdkl2	mRNA	1933	1910	1867	1908.78	2218	2108	2060.42	2070.71	2114.28	1904.69	0.0959924	2.49e-05	0.000144
380768	Ccdc177	mRNA	44.41	34	41.37	47.14	42.03	46.08	33.39	53	43.625	41.73	0.00945447	0.951723	0.998901
66959	Dusp26	mRNA	3227	3660	2835	2973	3938	4226	4481	3575	4055	3173.75	0.298898	5.78e-69	3.4e-67
77766	Elp4	mRNA	1795.03	1751.53	1976.86	1930.5	1796.33	1758.88	1825.35	1891.16	1817.93	1863.48	-0.0903184	0.000145	0.000743
BGIG10090_41491	BGIG10090_41491	mRNA	10	5	6	7	13	8	11	6	9.5	7	0.385957	0.279921	0.481572
77031	Slc9a8	mRNA	1522	1505	1468	1478	1605	1621	1556	1582	1591	1493.25	0.0368624	0.155955	0.315669
99100	Cep152	mRNA	182	214	189	170	137	176	151	161	156.25	188.75	-0.327236	2.62e-05	0.000152
13039	Ctsl	mRNA	9639	10392.1	8779	9612.93	12672.9	13381.9	13956.5	12444	13113.8	9605.75	0.394502	0	0
331374	Dgkk	mRNA	278	348	204	361	399	369	358	284	352.5	297.75	0.188906	0.000858	0.00380013
16004	Igf2r	mRNA	2348.4	2306.57	2199.47	2492.96	2319.09	2367.82	2132.22	1987.96	2201.77	2336.85	-0.140515	5.35e-11	5.55e-10
68176	Inka1	mRNA	152	128	104	110	94	109	98	115	104	123.5	-0.302543	0.00159131	0.00666345
108167860	Efcab13	mRNA	6	2	0	2	0	0	0	2	0.5	2.5	-2.37654	0.0137588	0.0448523
17879	Myh1	mRNA	386.89	56.65	177.25	322.24	58.59	1087.46	195.57	89.13	357.688	235.757	0.54678	6.57e-20	1.15e-18
BGIG10090_34064	BGIG10090_34064	mRNA
23873	Faim	mRNA	291	334	291	313	283	305	269	331	297	307.25	-0.103566	0.0776217	0.185901
639105	Gm7260	mRNA
13346	Des	mRNA	173	71	92	240	59	247	100	129	133.75	144	-0.161146	0.0627341	0.157035
67619	Nob1	mRNA	378	371	341	368	372	424	337	391	381	364.5	0.00925644	0.860939	0.944827
22218	Sumo1	mRNA	1309.02	1248.74	1328.02	1413.02	1183.6	1174.79	1289.84	1365.83	1253.52	1324.7	-0.134302	2.29e-06	1.52e-05
239037	Lrit1	mRNA	5	2	2	2	1	2	4	1	2	2.75	-0.514047	0.440266	0.642577
17906	Myl2	mRNA	21	2	1	16	4	13	4	5	6.5	10	-0.676104	0.059835	0.151004
14127	Fcer1g	mRNA	128	135	170	158	131	161	147	110	137.25	147.75	-0.160968	0.0596835	0.150758
12418	Cbx4	mRNA	791	716	724	678	769	781	729	701	745	727.25	-0.0198267	0.597954	0.765784
258121	Olfr1465	mRNA
65972	Ifi30	mRNA	169	225	224	209	193	207	201	194	198.75	206.75	-0.111548	0.119477	0.258686
101055951	LOC101055951	mRNA
105244717	Gm40275	mRNA
12519	Cd80	mRNA	113	97	124	136	125	142	104	119	122.5	117.5	0.00550525	0.95286	0.99819
70240	Ufsp1	mRNA	142	103	111	140	124	133	140	135	133	124	0.0464704	0.605668	0.772902
94282	Sfxn5	mRNA	1111	1071	1030	1044	1193	1235	1189	1092	1177.25	1064	0.0913068	0.00274781	0.0108726
211986	Tmem18	mRNA	770	779	801	739	785	761	766	779	772.75	772.25	-0.053682	0.143543	0.298499
257910	Olfr671	mRNA	1	0	1	0	0	0	0	0	0	0.5
142682	Zcchc14	mRNA	1676	1554.91	1526.01	1618.9	1583.86	1642.28	1607.88	1525.27	1589.82	1593.95	-0.0583609	0.0224419	0.0683476
BGIG10090_37697	BGIG10090_37697	mRNA
320528	Vps13c	mRNA	6252	6421	6262	6440	6458	6563	6189	6415	6406.25	6343.75	-0.0404716	0.00153397	0.0064445
73533	1700080G18Rik	mRNA	16	20	12	12	10	9	13	22	13.5	15	-0.206619	0.444802	0.646594
110175	Ggct	mRNA	327	281	280	255	256	229	224	268	244.25	285.75	-0.281011	7.54e-06	4.72e-05
78354	2210407C18Rik	mRNA	2	1	0	1	1	3	3	6	3.25	1	1.64582	0.0302826	0.0874242
78321	Ankrd23	mRNA	267	151	156	312	113	220	108	128	142.25	221.5	-0.693494	1.33e-19	2.29e-18
72123	Ccdc71l	mRNA	337	447	378	396	356	421	369	460	401.5	389.5	-0.0108391	0.832644	0.92607
244199	Ovch2	mRNA
268420	Alkbh5	mRNA	2430	2425	2114	2430	2305	2401	2331	2309	2336.5	2349.75	-0.062774	0.00289184	0.0113819
102636269	Gm33383	mRNA
668725	Mrgpra9	mRNA	108.5	120.12	141.04	103.18	142.49	181.88	172.22	166.73	165.83	118.21	0.433737	4.87e-07	3.52e-06
12516	Cd7	mRNA	8	8	7	11	8	10	2	9	7.25	8.5	-0.284098	0.435188	0.639952
258662	Olfr738	mRNA
232854	Zfp418	mRNA	231	263	242	289	220	261	279	250	252.5	256.25	-0.0758844	0.235428	0.425949
108168467	Gm46683	mRNA
66645	Pspc1	mRNA	1052.02	1030.1	1055.13	1038.09	964.23	968.56	1006.89	984.3	980.995	1043.84	-0.144192	6.9e-06	4.35e-05
503847	Ear14	mRNA
105245236	LOC105245236	mRNA	0	0	0	0	1	1	0	0	0.5	0
268882	Fbxo45	mRNA	1639	1617	1445	1517	1717	1732	1719	1616	1696	1554.5	0.0710698	0.00499178	0.0184756
16427	Itih4	mRNA	0	5	2	4	1	4	3	7	3.75	2.75	0.392843	0.490104	0.687894
328440	Npm2	mRNA	63.84	54.24	75.73	55.57	45	59.7	68.19	47.65	55.135	62.345	-0.231921	0.0816986	0.192885
12626	Cetn3	mRNA	765	851.99	760.35	760.1	685.08	729	755.8	801	742.72	784.36	-0.133313	0.000305	0.00147313
258938	Olfr1417	mRNA	0	1	0	0	0	0	0	0	0	0.25
71826	1700001F09Rik	mRNA
83565	Pramel3	mRNA	2	0	1.19	0	0	0	0	0	0	0.7975
226090	Ermp1	mRNA	4065	4101	3854	4408	4354	4343	3824	4672	4298.25	4107	0.0110487	0.482592	0.681955
66694	Uqcrfs1	mRNA	1329	1303	1135	1188	1216	1332	1262	1301	1277.75	1238.75	-0.00989521	0.73078	0.858216
12957	Cryba1	mRNA	127.24	115.11	100.97	118.26	95.05	98.02	114.57	110.55	104.547	115.395	-0.197038	0.0429249	0.11617
208718	Dis3l2	mRNA	10538.7	10200.6	11014.7	11722.4	11450.6	10222.5	10266.7	11814.4	10938.5	10869.1	-0.0454304	3.3e-06	2.16e-05
243270	Hcar1	mRNA	13	20	23	5	15	9	12	7	10.75	15.25	-0.559088	0.0498517	0.130436
17146	Mageb2	mRNA	0	0	0	1	0	0	0	0	0	0.25
108168562	LOC108168562	mRNA
622976	Gm6377	mRNA	0	2	1	0	3	1	0	3	1.75	0.75	1.16778	0.220439	0.405978
627111	Vmn2r92	mRNA	0	2	0	0	0	1	0	1.14	0.535	0.5	0.0429951	0.975817	1
12176	Bnip3	mRNA	2584	2672	2539	2717	2530	2576	2489	2797	2598	2628	-0.0711796	0.000361	0.00171908
69083	Sult1c2	mRNA
105518	A630023A22Rik	mRNA	2	6	2	2	4	2	4	7	4.25	3	0.447885	0.406706	0.611281
666842	Gm14692	mRNA
71743	Coasy	mRNA	600	618	573	542	653	701	722	639	678.75	583.25	0.16415	5.42e-05	0.000299
406186	Olfr142	mRNA
20319	Sfrp2	mRNA	16	10	4	19	5	12	8	7	8	12.25	-0.669326	0.0389665	0.107546
66096	Lamtor4	mRNA	505	549	520	438	510	554	597	460	530.25	503	0.0214986	0.631963	0.7891
14726	Pdpn	mRNA	511	628	578	723	545	624	566	503	559.5	610	-0.179287	2.15e-05	0.000126
243944	4930433I11Rik	mRNA
74434	Sohlh2	mRNA	0	0	0	0	0	2	0	0	0.5	0
11778	Ap3s2	mRNA	3946	4235	3767	3927	4388	4521	4255	4284	4362	3968.75	0.0816893	2.39e-07	1.8e-06
22420	Wnt6	mRNA	366	318	348	300	294	279	316	308	299.25	333	-0.208787	0.000276	0.00134419
225215	Rsl24d1	mRNA	841	937	817	877	837	902	831	859	857.25	868	-0.0725948	0.0365957	0.102447
214944	Mob3b	mRNA	4882.45	4783.16	4518.86	4238.26	3660.41	3746.89	3757.45	3642.09	3701.71	4605.68	-0.369839	4.5e-120	4.92e-118
74637	Shpk	mRNA	612	538	600	558	548	520	596	549	553.25	577	-0.115256	0.00723624	0.025615
217682	Plekhd1	mRNA	2142	2001	2046	2098	2051	2294	2172	2220	2184.25	2071.75	0.0216723	0.327105	0.529032
13489	Drd2	mRNA	21	41	19	32	25	22	20	25	23	28.25	-0.351233	0.0821323	0.193644
20682	Sox9	mRNA	348	260	217	237	201	184	168	135	172	265.5	-0.680919	1.7e-22	3.3e-21
56221	Ccl24	mRNA	19	16	10	20	9	5	7	12	8.25	16.25	-1.03259	0.000572	0.00261888
93893	Pcdhb22	mRNA	241	249	262	258	249	274	241	284	262	252.5	-0.00133232	0.983288	0.989303
208994	Fam83b	mRNA	1	0	0	0	3	1.58	0	0	1.145	0.25	2.14073	0.124767	0.26785
170648	Olfr138	mRNA
226182	Taf5	mRNA	194	184	190	166	177	197	222	199	198.75	183.5	0.0605591	0.411967	0.617138
76233	Dnttip1	mRNA	359	397	401	389	370	392	417	414	398.25	386.5	-0.0114098	0.824659	0.919817
258168	Olfr566	mRNA
619665	Klf14	mRNA	0	0	1	0	0	0	1	0	0.25	0.25	-0.0546157	0.978642	0.994729
258863	Olfr768	mRNA
30944	Zfp354c	mRNA	757	784	831	798	872	820	791	897	845	792.5	0.0379247	0.287518	0.489784
110312	Pmch	mRNA
13998	Fgd6	mRNA	616	642	614	687	643	706	751	679	694.75	639.75	0.0643699	0.103229	0.230855
234404	Nxnl1	mRNA	4	3	5	5	4	0	6	7	4.25	4.25	-0.0546157	0.912108	0.97929
494124	Calm5	mRNA
13680	Ddx19a	mRNA	814.3	754.56	704.41	806.37	752.91	716.24	709.6	716.39	723.785	769.91	-0.143744	0.000118	0.000613
327963	Zfp616	mRNA
627302	Gm14092	mRNA
237029	4932411N23Rik	mRNA	0	1	0	1	0	0	0	0	0	0.5
14829	Grpr	mRNA	25	39	21	29	37	31	37	35	35	28.5	0.241777	0.182841	0.353228
258677	Olfr76	mRNA
259063	Olfr691	mRNA	0	8	1	5	8	5	3	3	4.75	3.5	0.385957	0.444851	0.646548
59001	Pole3	mRNA	158	168	126	167	146	150	140	144	145	154.75	-0.148502	0.0747791	0.180761
278279	Tmtc2	mRNA	2612.32	2621.86	2713	2566.93	2585.16	2408.11	2505.08	2370.99	2467.34	2628.53	-0.145917	5.23e-13	6.26e-12
12460	Ccs	mRNA	308	292	265	271.5	254	274.85	277.61	268	268.615	284.125	-0.135602	0.0271356	0.0799855
258818	Olfr629	mRNA
68922	Dnaic1	mRNA	4	11	13	21	16	19	11	13	14.75	12.25	0.213317	0.443247	0.645009
68026	Pclaf	mRNA	36.01	18	26	29.88	18	29	20	21	22	27.4725	-0.3751	0.0682585	0.168159
104625	Cnot6	mRNA	1541.14	1500	1536.03	1391	1274.92	1354.29	1333.64	1327.96	1322.7	1492.04	-0.228416	4.73e-17	7.17e-16
81877	Tnxb	mRNA	6131	5252	5073	5349	4524	4721	5057	4895	4799.25	5451.25	-0.238394	1.01e-62	5.26e-61
70103	Znhit1	mRNA	897	946	904	1128	936	1130	1091	1004	1040.25	968.75	0.0481182	0.135011	0.285011
100503361	Tmem95	mRNA	19	14	15	17	17	18	18	10	15.75	16.25	-0.0997036	0.695832	0.832494
232449	Dera	mRNA	106	99	100	73	87	119	93	101	100	94.5	0.026998	0.794125	0.896034
434016	Vmn1r7	mRNA
73390	Msl3l2	mRNA	147	153	125	149	140	134	141	145	140	143.5	-0.0902397	0.292236	0.491393
217305	Cd300ld	mRNA	30	50	45	58	37	37	26	21	30.25	45.75	-0.651452	9.81e-05	0.000518
66136	Znrd1	mRNA	230	247	260	276	222	240	194	256	228	253.25	-0.206144	0.00173188	0.00719635
226849	Ppp2r5a	mRNA	947	964	883	951	686	812	770.9	854	780.725	936.25	-0.316695	1.1e-19	1.91e-18
13389	Dll3	mRNA	17	18	12	16	12	15	14	10	12.75	15.75	-0.35947	0.184641	0.355779
227292	Ctdsp1	mRNA	1703	1559	1525	1517	1221	1332	1389	1359	1325.25	1576	-0.304619	7.17e-30	1.79e-28
93747	Echs1	mRNA	1115.19	1025.18	909.23	885.8	835.33	981.66	990.65	995.17	950.702	983.85	-0.10406	0.00151086	0.00635412
239114	Il17d	mRNA	189	205	179	193	159	185	165	199	177	191.5	-0.168211	0.0252514	0.0751465
665755	LOC665755	mRNA
257978	Olfr1322	mRNA
13732	Emp3	mRNA	554	635	601	524	650	663	690	556	639.75	578.5	0.0905755	0.0285137	0.0832251
13211	Dhx9	mRNA	4141	4565	4278	4599	4775	4658	4351	4706	4622.5	4395.75	0.0179482	0.237431	0.428407
12738	Cldn2	mRNA	1	4	6	5	2	6	2	4	3.5	4	-0.247261	0.639152	0.794377
210554	Hus1b	mRNA	14	17	11	7	1	10	14	9	8.5	12.25	-0.581863	0.0684293	0.168482
72787	Ndc1	mRNA	836	905	811	877	899	875	793	930	874.25	857.25	-0.0262858	0.448322	0.648432
109054	Pfdn4	mRNA	466	527	512	476	461	476	487	577	500.25	495.25	-0.0401235	0.380175	0.587041
102634333	1110002E22Rik	mRNA	44	8	16	87	10	51	7	14	20.5	38.75	-0.973188	4.08e-07	2.98e-06
21646	Tcte2	mRNA	294	310	287	310	256	257.87	212	251	244.218	300.25	-0.352613	1.28e-08	1.09e-07
101985	Usb1	mRNA	225	209	173	217	180	214	218	197	202.25	206	-0.0811204	0.255879	0.45188
18106	Cd244a	mRNA	16	12	16	15	11	11	13	10	11.25	14.75	-0.445406	0.117071	0.255139
268885	Stfa2l1	mRNA	1	3	0	0	0	0	3	1	1	1	-0.0546157	0.9573	1
75526	Eppin	mRNA	13	16	10	15	19	18	15	23	18.75	13.5	0.419315	0.101076	0.22685
258238	Olfr417	mRNA
67483	1700028P14Rik	mRNA	1	0	0	0	0	0	0	0	0	0.25
17215	Mcm3	mRNA	82	70	87	86	79	72	90	90	82.75	81.25	-0.0282242	0.80216	0.902451
22245	Uck1	mRNA	669	728	615	604	657.88	772.91	726	609	691.447	654	0.0257133	0.513307	0.709768
78655	Eif3j1	mRNA	1506.66	1386.04	1371.74	1442.47	1543.56	1483.53	1445.13	1506.63	1494.71	1426.73	0.0125425	0.638433	0.793917
100042688	Gm10302	mRNA	2.5	0	0	0	0	4	3.05	2.97	2.505	0.625	1.94827	0.03264	0.0929432
22141	Tub	mRNA	329	376	300	363	301	349	304	266	305	342	-0.219803	0.000108	0.000564
26405	Map3k2	mRNA	2261.27	2246.67	2169.7	2142.44	2015.01	2130.24	2101.44	2037.38	2071.02	2205.02	-0.145068	4.88e-11	5.09e-10
546801	Etv3l	mRNA	7.12	9.13	5.12	5.04	3.02	9.12	6.03	1.02	4.7975	6.6025	-0.515345	0.2307	0.41913
108168049	Gm46390	mRNA	14	14	12	12	12	11	7	11	10.25	13	-0.397503	0.185504	0.356957
14809	Grik5	mRNA	1838	1840	1574	1694	1951	2092	2119	1824	1996.5	1736.5	0.146675	5.47e-10	5.24e-09
12496	Entpd2	mRNA	622	546	533	492	548	523	582	442	523.75	548.25	-0.120571	0.00621476	0.0224094
21648	Dynlt1b	mRNA	635.18	650.98	652.09	578.96	560.59	489.71	534.98	594.51	544.947	629.303	-0.262252	4.92e-10	4.74e-09
666151	Gm7950	mRNA
68058	Chd1l	mRNA	265	271	238	241	242	274	260	252	257	253.75	-0.0362552	0.570046	0.750279
238055	Apob	mRNA	4	8	12	10	12	10	8	6	9	8.5	0.0278464	0.935652	0.99215
67859	Cysrt1	mRNA
12223	Btc	mRNA	21	21	19	27	27	29	13	19	22	22	-0.0546157	0.801709	0.902167
636697	Vmn1r60	mRNA
15166	Hcn2	mRNA	3200	3392	2670	3089	3164	3438	2862	3087	3137.75	3087.75	-0.0314413	0.0854777	0.199738
404313	Olfr251	mRNA
102633458	Gm11100	mRNA	25	10	12	19	13	7	8	8	9	16.5	-0.929085	0.00147501	0.00622795
60440	Iigp1	mRNA	132	88	114	135.03	144	159	127	89	129.75	117.257	0.0914386	0.319459	0.523916
50931	Il27ra	mRNA	9	13	11	23	17	15	7	23	15.5	14	0.0922256	0.728581	0.857275
14778	Gpx3	mRNA	1253	1375	1650	1822	1406	1628	1513	1668	1553.75	1525	-0.0276706	0.287185	0.489294
192652	Wdr81	mRNA	1141	1220	1107	1197	1112	1338	1196	1084	1182.5	1166.25	-0.0346526	0.244349	0.437574
66366	Ergic3	mRNA	1314	1451	1301	1254	1242	1378	1302	1303	1306.25	1330	-0.0806109	0.00411589	0.0156011
100502736	Gm19345	mRNA	46	54	51	50	66	49	49	38	50.5	50.25	-0.0474559	0.741249	0.865509
545655	Gm13287	mRNA	0	0.5	0	0.19	0	0	0	0	0	0.1725
140792	Colec12	mRNA	608.53	589.56	698.38	650.81	426.65	475.39	427.11	423.27	438.105	636.82	-0.594225	7.06e-41	2.39e-39
59021	Rab2a	mRNA	5122.07	4836.02	5026.23	5074.33	4726.38	4687.8	4681.68	5024.99	4780.21	5014.66	-0.123694	2.15e-17	3.3e-16
246229	Bivm	mRNA	661	667	631	697	672	674	711	642	674.75	664	-0.0314459	0.425113	0.63035
20170	Hps6	mRNA	296	290	229	280	257	319	284	294	288.5	273.75	0.0210966	0.728808	0.857509
28078	Prl5a1	mRNA
233904	Setd1a	mRNA	2003	1844.36	1898	1927	2196	2185.93	2145	2001.86	2132.2	1918.09	0.0980549	1.54e-05	9.21e-05
100034684	BC100530	mRNA	0	1	1	1	2	2	1	3	2	0.75	1.36042	0.139954	0.293261
240120	Zfp119b	mRNA	49	28	58.38	34.28	45.94	24.99	45	42.19	39.53	42.415	-0.156242	0.327015	0.52894
259051	Olfr658	mRNA	1.48	0	2	1	2	0	2	2	1.5	1.12	0.366848	0.682215	0.82737
171237	Vmn1r73	mRNA
320302	Glt28d2	mRNA	52	36	41	49	28	47	37	37	37.25	44.5	-0.311181	0.0515897	0.134383
70650	Zcchc8	mRNA	541	546	509	542	447	476	450	471	461	534.5	-0.268039	4.78e-09	4.22e-08
667794	Gm8817	mRNA
18951	2022-09-05	mRNA	6604.58	7000.77	6030.97	7251.55	8479.9	8774.25	8611.4	7699.7	8391.31	6721.97	0.265397	1.33e-112	1.31e-110
224552	Vmn2r98	mRNA
100647	Upk3b	mRNA	0	0	0	1	1	2	0	4	1.75	0.25	2.75274	0.0281801	0.0824474
68047	Mpnd	mRNA	1493	1603	1458	1480	1614	1909	1777	1673	1743.25	1508.5	0.154049	1.19e-09	1.11e-08
546983	Vmn2r77	mRNA	0	0	1	0	1	2	0	0	0.75	0.25	1.53035	0.323529	0.526933
666317	Prl2c1	mRNA
242602	Lexm	mRNA	3	2	8	11	5	9	5	9	7	6	0.167777	0.675421	0.82177
380712	Tlcd2	mRNA	25	23	29	18	27	23	31	29	27.5	23.75	0.156888	0.436844	0.639014
547097	B020011L13Rik	mRNA	1	0	0	0	0	0	0	0	0	0.25
625424	Gm6583	mRNA
66570	Cenpm	mRNA	39	48	52	41	49	42	51	51	48.25	45	0.0459882	0.75827	0.874977
622645	Tmem200c	mRNA	213	204	228	235	257	266	236	255	253.5	220	0.149866	0.0239581	0.0720843
105243090	LOC105243090	mRNA	2	0	2	0	0	0	2	2	1	1	-0.0546157	0.9573	1
65086	Lpar3	mRNA	1371	1767	1053	1361	1761	1829	1907	1489	1746.5	1388	0.276843	9.2e-27	2.08e-25
627191	Syndig1l	mRNA	313	335	293	314	393	377	342	357	367.25	313.75	0.172531	0.00183151	0.00756306
17254	Slc3a2	mRNA	2796.3	2954.52	2535.73	2614.05	3096.34	3249.83	3123.54	3079.4	3137.28	2725.15	0.148562	3.39e-15	4.62e-14
11642	Akap3	mRNA	4	7	7	5	17	14	12	6	12.25	5.75	1.03653	0.00324175	0.0126144
230376	Haus6	mRNA	530	523	539	562	556	517	555	564	548	538.5	-0.0293862	0.50193	0.699767
194908	Pld6	mRNA	18	4	8	12	5	13	13	6	9.25	10.5	-0.23748	0.46486	0.664713
105243089	Gm39115	mRNA	0	0	1	0	0	0	0	0	0	0.25
57837	Eral1	mRNA	447	503	408	516	446	421	458	469	448.5	468.5	-0.117557	0.013608	0.0444152
19951	Rpl32	mRNA	1874	1904	1910	1778	1796	1890	1827	2079	1898	1866.5	-0.0304713	0.194967	0.370607
72325	Vps9d1	mRNA	759	808	779	766	760	862	762	783	791.75	778	-0.0293409	0.420333	0.625239
19935	Mrpl23	mRNA	383.77	478.95	391.31	392.46	347.45	383.84	392.35	427.94	387.895	411.623	-0.140271	0.00598007	0.0216561
381994	E030018B13Rik	mRNA
320981	Enpp6	mRNA	21	81	65	52	30	50	47	53	45	54.75	-0.33755	0.0197323	0.061051
14248	Flii	mRNA	3696	3842	3303	3750	4287	4633	4329	3780	4257.25	3647.75	0.168299	3.85e-25	8.23e-24
329055	Lipo1	mRNA
108168373	Gm46617	mRNA	37	41	49	41	28	32	34	38	33	42	-0.402539	0.016047	0.0512233
18595	Pdgfra	mRNA	1774	1754	1698	1588	1184	1278	1178	1564	1301	1703.5	-0.443497	3.67e-63	1.94e-61
20524	Slc25a17	mRNA	576	569	531	519	569	560	566	555	562.5	548.75	-0.0189117	0.662107	0.81381
227656	Rexo4	mRNA	1095.19	1136.94	1052.68	1067.75	1059.71	1149.65	1039.17	1025.73	1068.57	1088.14	-0.0808053	0.00928595	0.0318975
26430	Parg	mRNA	1541	1631	1501	1606	1607	1595.71	1484	1603	1572.43	1569.75	-0.0521571	0.0426865	0.115879
74781	Wipi2	mRNA	2817	2727	2499	2570	3005	3158	3124	2662	2987.25	2653.25	0.116442	1.39e-09	1.28e-08
100042475	Gm20921	mRNA	0	0.17	0	0	0	0	0	0	0	0.0425
668110	Syce1l	mRNA	1	1	1	1	1	2	1	1	1.25	1	0.267312	0.781709	0.888734
12928	Crk	mRNA	5377.72	5412.66	5261.89	5195.92	5380.6	5654.9	5767.96	5483.66	5571.78	5312.05	0.0142545	0.302626	0.504134
64659	Mrps14	mRNA	255	244	253	242	242	249	214	256	240.25	248.5	-0.103325	0.113335	0.248595
259114	Olfr570	mRNA	3	0	1	0	0	5	2	0	1.75	1	0.752739	0.396016	0.600361
209200	Dtx3l	mRNA	614	584	587.63	695.57	650.02	740.2	597.13	608	648.837	620.3	0.0102753	0.799708	0.900867
15446	Hpgd	mRNA	90	115	115	107	87	84	84	94	87.25	106.75	-0.345625	0.000873	0.00386072
56174	Nagk	mRNA	1046	1076.2	872	932.06	1045	1065.95	1113.22	984.27	1052.11	981.565	0.0455141	0.154905	0.314182
102637615	LOC102637615	mRNA
665918	LOC665918	mRNA
243978	Mrgprx2	mRNA	1	2	2	12	1	2	0	0	0.75	4.25	-2.55712	0.000809	0.00360405
67903	Gipc1	mRNA	1160	1263	1120	1087	1247	1351	1329	1162	1272.25	1157.5	0.0817543	0.00523773	0.0192718
381884	Slc6a16	mRNA	0	5	4	6	2	3	2	6	3.25	3.75	-0.261067	0.632508	0.789241
18538	Pcna	mRNA	747	862	806	727	755	754	783	838	782.5	785.5	-0.0601363	0.0987916	0.222632
236749	Gm4907	mRNA	0	1	0	0	0	2	1	0	0.75	0.25	1.53035	0.323529	0.526933
104080	Nxph4	mRNA	11	17	26	17	16	13	12	18	14.75	17.75	-0.32172	0.204552	0.384861
67988	Tmx3	mRNA	2138	1985	2125	2079	2268	2115	2295	2276	2238.5	2081.75	0.0501198	0.0224324	0.0683251
403088	Tcaf3	mRNA
68401	G6pc3	mRNA	1048	1089	1026	1081	1155	1325	1135	1135	1187.5	1061	0.107887	0.000395	0.00186586
403395	Clec3a	mRNA	3	7	80	1	0	41	3	18	15.5	22.75	-0.608214	0.00977095	0.0333481
15482	Hspa1l	mRNA	13.21	13.22	9.1	17.2	3.04	8.13	8.16	6.05	6.345	13.1825	-1.10955	0.00100358	0.0043788
240055	Neurl1b	mRNA	162	150	131	162	157	168	134	133	148	151.25	-0.0859537	0.302679	0.504197
171255	Vmn1r201	mRNA
258775	Olfr196	mRNA
14465	Gata6	mRNA	1	8	5	22	6	23	16	14	14.75	9	0.658102	0.0285289	0.0832463
74145	F13a1	mRNA	569	613	592	584	497	475	576	668	554	589.5	-0.144222	0.000725	0.00325344
67020	Tmem88	mRNA	65	53	53	55	55	68	65	51	59.75	56.5	0.0260721	0.845527	0.934373
74488	Lrrc15	mRNA	9	17	19	20	38	42	38	15	33.25	16.25	0.978299	3.77e-06	2.45e-05
71653	Shtn1	mRNA	1921	2026	1927	1816	1722	1810	1865	1935	1833	1922.5	-0.123393	1.59e-07	1.22e-06
57394	Cltrn	mRNA	12	9	7	5	6	8	5	10	7.25	8.25	-0.241029	0.511102	0.707608
59057	Zfp24	mRNA	1298	1357	1346	1303	1164	1218	1258	1402	1260.5	1326	-0.1277	6.75e-06	4.26e-05
108168542	LOC108168542	mRNA	0	0.17	0	0	0	0	0	0	0	0.0425
26441	Psma4	mRNA	1564	1521	1487	1427	1465	1509	1578	1591	1535.75	1499.75	-0.0203944	0.436035	0.638241
319277	Washc4	mRNA	3109.82	3329.07	3275.61	3276.94	3164.83	3035.05	3143.65	3175.56	3129.77	3247.86	-0.108047	2.21e-09	2.02e-08
207819	4930539E08Rik	mRNA	8	8.01	10	15	11	13	9.83	3	9.2075	10.2525	-0.20971	0.521634	0.716624
225896	Ubxn1	mRNA	1295	1448	1313	1313	1397	1494	1498	1390	1444.75	1342.25	0.0515507	0.0593018	0.149925
18169	Npy6r	mRNA	3	0	2	0	2	1	0	0	0.75	1.25	-0.791581	0.445104	0.645871
98999	Znfx1	mRNA	3910	4028	3128	3813	4249	4743	4258	3791	4260.25	3719.75	0.141117	2.57e-18	4.14e-17
67197	Zcrb1	mRNA	546.17	600.23	558.94	579.47	591.41	555.08	538.16	564.78	562.357	571.202	-0.0771305	0.0718362	0.17512
258420	Olfr221	mRNA
70359	Gtpbp3	mRNA	579	474	526	468.03	520	513	592	475	525	511.757	-0.0177587	0.691833	0.830825
70948	Wdr20rt	mRNA
102632693	Gm30698	mRNA	17	10	11	9	9	8	14	11	10.5	11.75	-0.216887	0.478554	0.678562
259102	Olfr630	mRNA
17843	Mup4	mRNA
226351	Tmem185b	mRNA	233.62	227.14	184.22	236.14	196.99	247.95	212.23	174.37	207.885	220.28	-0.138169	0.0475375	0.125586
83995	Mmp1a	mRNA
170732	Trhr2	mRNA	0	1	0	0	1	0	1	1	0.75	0.25	1.53035	0.323529	0.526933
14086	Fscn1	mRNA	1333	1026	993	882	820	960	1018	864	915.5	1058.5	-0.264005	4.64e-16	6.65e-15
60596	Gucy1a1	mRNA	234	229	247	265	173	243	233	195	211	243.75	-0.262775	0.000105	0.00055
14426	Galnt4	mRNA	173	201	191	200	161	184	173	179	174.25	191.25	-0.188917	0.0123378	0.0407828
108168604	LOC108168604	mRNA
66997	Psmd12	mRNA	1856	1903	1752	1820	1950	2002	1952	2084	1997	1832.75	0.0692086	0.0030002	0.0117648
67949	Nifk	mRNA	538	543	591	604	520	518	574	579	547.75	569	-0.109527	0.0111794	0.0374699
24061	Smc1a	mRNA	3025	3165	3025	3193	3279	3181	3047	3322	3207.25	3102	-0.00647761	0.721343	0.851175
14934	Gypa	mRNA	38	51	38	83	71	42	58	64	58.75	52.5	0.107656	0.431564	0.636868
69464	Krtap4-13	mRNA	0	0	0	0	0	1	0	0	0.25	0
101055672	LOC101055672	mRNA
24057	Sh3yl1	mRNA	280	266	254	268	371	336	343	321	342.75	267	0.305701	1.86e-07	1.42e-06
65255	Asb4	mRNA	5	5	2	10	3	8	8	4	5.75	5.5	0.0095146	0.982353	0.988674
108168575	LOC108168575	mRNA
12823	Col19a1	mRNA	52762.5	57783.6	63275.7	71111.9	55472.9	50766	52601.2	70272.6	57278.2	61233.4	-0.150949	1.61e-284	5.39e-282
74178	Stk40	mRNA	1278	1300	1221	1164	1314	1413.25	1258	1244	1307.31	1240.75	0.0207758	0.4673	0.66726
102635360	Gm32719	mRNA	28.32	31.09	30.66	13.39	39.65	34.3	33.72	29.22	34.2225	25.865	0.349328	0.0617666	0.155148
385674	Zfp174	mRNA	252	275	313	246	266	244	238	263	252.75	271.5	-0.157857	0.0122547	0.04055
20564	Slit3	mRNA	1515	1066.42	1325.73	1114.26	848.81	1061.49	1016.51	1088.01	1003.71	1255.35	-0.377373	2.78e-35	8.24e-34
75352	4930550L24Rik	mRNA	6	5	0	2	6	7	5	5	5.75	3.25	0.768506	0.117245	0.255397
29867	Cabp1	mRNA	3094	3146	2911	3090	3070	3354	3058	3107	3147.25	3060.25	-0.0141735	0.43887	0.641419
619297	Ccdc194	mRNA	1	0	2	1	1	0	2	0	0.75	1	-0.469653	0.668308	0.817527
232087	Mat2a	mRNA	4196.31	4521.49	4057.38	3952.52	3927.91	4343.35	3974.51	4439.58	4171.34	4181.93	-0.0582729	0.000222	0.00110164
71764	C2cd2l	mRNA	1809	1954	1623	1939	2138	2248	2223	1951	2140	1831.25	0.170166	1.15e-13	1.43e-12
404335	Olfr1535	mRNA
76072	Rnf183	mRNA	0	0	0	1	0	4	2	0	1.5	0.25	2.53035	0.0522357	0.135639
211468	Kcnh8	mRNA	379	442	433	385	350	332	328	297	326.75	409.75	-0.381172	8.8e-13	1.04e-11
12177	Bnip3l	mRNA	2790	2657	2762	2557	2565	2498	2488	2649	2550	2691.5	-0.132529	2.92e-11	3.09e-10
100039100	Gm2046	mRNA
404239	Mrgprb5	mRNA	7139.71	7942.95	6807.09	7495	6560	6316.19	6435	6855.66	6541.71	7346.19	-0.221943	2.31e-73	1.45e-71
100042943	H2al1g	mRNA
434725	Btbd35f7	mRNA
240038	Zfp994	mRNA	332.2	281.57	313.92	344.87	356.34	309.97	334.09	391.71	348.027	318.14	0.0749238	0.180291	0.34988
56760	Clec1b	mRNA	1	11	3	4	5	13	6	16	10	4.75	1.01938	0.00870161	0.0301238
72098	Tmem68	mRNA	278.5	311.53	321	340.07	303.08	284.01	281.41	327	298.875	312.775	-0.120199	0.0393557	0.108442
22239	Ugt8a	mRNA	3611	3040	3059	2702	1910	2006	1954	2062	1983	3103	-0.700595	1.78e-256	5.04e-254
64136	Sdf2l1	mRNA	149	224	115	195	163	187	204	139	173.25	170.75	-0.033646	0.665316	0.816088
74337	Palm3	mRNA	636	678	597	617	787	763	776	718	761	632	0.213356	3.62e-08	2.95e-07
74670	Zfp943	mRNA	455.89	448.4	526.07	526.79	517.27	476.12	430.58	517.76	485.433	489.288	-0.0660275	0.153006	0.312856
67115	Rpl14	mRNA	2963.55	2936	2609.73	2482.84	2700.38	2899.93	2934.76	2796.27	2832.84	2748.03	-0.0107669	0.577137	0.756959
77035	Kdm8	mRNA	301	309.07	283	311	305	333.19	297	288	305.798	301.017	-0.0318865	0.5861	0.755394
171231	Vmn1r230	mRNA
66245	Hspbp1	mRNA	838	925	753	808	841	985	943	902	917.75	831	0.088637	0.0102311	0.0346995
69277	3300002I08Rik	mRNA	571.8	564.17	533.71	535.65	547.39	570.46	586.98	563.38	567.053	551.332	-0.0140561	0.744544	0.865493
94088	Trim6	mRNA	46	57	69	52	58	51	52	61	55.5	56	-0.0675548	0.620961	0.784263
386655	Eid2	mRNA	507	561	496	503	552	550	529	482	528.25	516.75	-0.0228614	0.608449	0.773574
78914	Nadsyn1	mRNA	120	94	113	124	139	121	130	112	125.5	112.75	0.0999442	0.285236	0.487718
63958	Ube4b	mRNA	6144.44	6062.84	5910.82	6173.23	6945.49	6960.12	6496.75	6199.86	6650.56	6072.83	0.0764894	2.25e-09	2.05e-08
257880	Olfr1066	mRNA
23923	Aadat	mRNA	3	7	5	5	6	11	10	9	9	5	0.793381	0.0439585	0.118305
232345	A2m	mRNA	1103	1258	1064	963	937	867	806	903	878.25	1097	-0.375476	9.05e-31	2.34e-29
70771	Gpr173	mRNA	876	846	840	843	954	1030	981	945	977.5	851.25	0.144898	1.78e-05	0.000106
17288	Mep1b	mRNA	1	0	1	1	1	2	2	0	1.25	0.75	0.68235	0.510389	0.70768
242341	Atp6v0d2	mRNA	12	25	57	19	6	5	5	9	6.25	28.25	-2.23094	1.56e-15	2.17e-14
16971	Lrp1	mRNA	13743	13048	11661	12756	10696	11008	11207	10874	10946.2	12802	-0.280548	8.08e-197	1.59e-194
77951	Cyp20a1	mRNA	478.01	388.4	408.36	422.11	439.77	499.55	456.79	397.38	448.373	424.22	0.0252694	0.604911	0.772184
100502967	Speer4c	mRNA	0	1	0	0	0	1	3	2	1.5	0.25	2.53035	0.0522357	0.135639
17119	Mxd1	mRNA	486	494	478	529	469	491	546	520	506.5	496.75	-0.0265734	0.559585	0.742637
66455	Cnpy4	mRNA	285	375	280	313	301	303	282	276	290.5	313.25	-0.163392	0.00540095	0.0197993
223774	Alg12	mRNA	342	366	331	332	309	345	309	333	324	342.75	-0.135779	0.0151018	0.0486195
100312948	Gm17689	mRNA
171188	Vmn1r32	mRNA	0	0	0	1	0	0	0	0	0	0.25
67219	Med18	mRNA	147	122	115	115	115	172	123	110	130	124.75	0.00485607	0.957156	1
59053	Hgh1	mRNA	100	100	84	93	103	104	98	92	99.25	94.25	0.0199587	0.847408	0.935608
110172	Slc35b1	mRNA	596	692	599	676	650	666	644	683	660.75	640.75	-0.0102728	0.797261	0.898809
108168541	LOC108168541	mRNA	0	0.17	0	0	0	0	0	0	0	0.0425
327951	Cyb5d1	mRNA	1872	1902.39	1755	1927.6	2043	1990	1913.03	1948	1973.51	1864.25	0.0275529	0.236799	0.427871
72667	Zfp444	mRNA	469	523.35	474.9	531.96	515	546	531.97	523	528.992	499.803	0.0272734	0.544319	0.729263
229801	Tram1l1	mRNA	357	346	340	340	393	391	344	382	377.5	345.75	0.0721317	0.17892	0.348088
56036	Ccnl2	mRNA	1655	1696	1649	1461	1316	1407	1332	1550	1401.25	1615.25	-0.259659	5.41e-23	1.08e-21
100042855	Gm10267	mRNA
668894	Gm14025	mRNA	354.03	424.71	372.95	317.06	381.94	386.95	387.78	395.65	388.08	367.188	0.0252214	0.630943	0.788722
67169	Nradd	mRNA	68	63	57	63	49	43	39	43	43.5	62.75	-0.583216	3.59e-05	0.000203
105245684	Gm3012	mRNA
232798	Leng8	mRNA	7282	6340	8244	6754	6255	6527	5925	7473	6545	7155	-0.183174	6.3e-50	2.58e-48
22695	Zfp36	mRNA	320	372	307	444	308	372	374	586	410	360.75	0.130009	0.0124371	0.0410554
12933	Crmp1	mRNA	2844	3039	2643	2662	3753	4003	3731	2972	3614.75	2797	0.3154	4.37e-68	2.51e-66
258852	Olfr1341	mRNA
73542	Tssk5	mRNA
14673	Gna12	mRNA	1966	1995	1681	1847	1821	1981	1908	1671	1845.25	1872.25	-0.0755725	0.00140224	0.00595141
619597	Gal3st2c	mRNA	5	2	1	0	0	1	3.5	1	1.375	2	-0.595184	0.45242	0.652525
258225	Olfr913	mRNA
243914	Lgi4	mRNA	2865	2542	2442	2681	2349	2315	2889	2809	2590.5	2632.5	-0.0778187	9.67e-05	0.000511
66717	Ccdc96	mRNA	35	42	43	36	39	43	39	37	39.5	39	-0.0362372	0.823877	0.919202
68876	Atp23	mRNA	130	185	150	138.96	137	174.19	137	135	145.798	150.99	-0.105103	0.209452	0.391816
53324	Nptx2	mRNA	1360	1491	1253	1402	2506	2492	3187	2356	2635.25	1376.5	0.882319	0	0
26900	Ddx3y	mRNA	1184	1178	1216	1221	1123	1105	1291	1252	1192.75	1199.75	-0.0630579	0.0325051	0.0926628
102462	Imp3	mRNA	332	325	315	275	257	290	296	306	287.25	311.75	-0.172698	0.00340298	0.0131647
22371	Vwf	mRNA	1158	1443	1248	1296	1337	1689	1917	1856	1699.75	1286.25	0.347536	3.23e-39	1.05e-37
69638	Enho	mRNA	482	507	482	445	453	488	455	453	462.25	479	-0.105968	0.0242266	0.072714
622473	Ripply1	mRNA	1	2	3	0	5	5	3	2	3.75	1.5	1.26731	0.0557037	0.142774
19942	Rpl27	mRNA	747.05	873.59	995.66	914.86	778.57	762	732.78	916.17	797.38	882.79	-0.201419	1.07e-08	9.16e-08
100043254	Nps	mRNA	0	1	0	0	0	0	3	0	0.75	0.25	1.53035	0.323529	0.526933
211064	Alkbh1	mRNA	158.61	175.01	150.16	156.72	99.91	142.96	124.68	109.99	119.385	160.125	-0.478193	3.54e-08	2.89e-07
320590	Svopl	mRNA	94.63	76.08	96.49	100.12	92.48	71.37	94.33	85.76	85.985	91.83	-0.149496	0.167114	0.332748
13072	Cyp11b2	mRNA
12023	Barx2	mRNA	103	80	66	101	83	114	73	88	89.5	87.5	-0.0220111	0.839141	0.929505
258379	Olfr1284	mRNA
193736	Zbtb12	mRNA	114	108	96	105	69	109	94	70	85.5	105.75	-0.361277	0.000553	0.00253811
12331	Cap1	mRNA	7143	7509	6628	7390	7678	8015	7689	7486	7717	7167.5	0.0519544	1.12e-05	6.81e-05
58916	Myot	mRNA	112	12	19	139	11	122	21	25	44.75	70.5	-0.710351	1.8e-07	1.37e-06
278203	Spaca5	mRNA	1	0	0	0	0	1	0	0	0.25	0.25	-0.0546157	0.978642	0.994729
258665	Olfr815	mRNA
56228	Ube2j1	mRNA	5059	5455	4993	5853	5850	5883	5872	5928	5883.25	5340	0.0851579	4.09e-10	3.95e-09
211673	Arfgef1	mRNA	6596.33	6734.67	6582.76	7049.15	7280.8	7097.35	7068.25	7232.61	7169.75	6740.73	0.0344033	0.00491718	0.018229
75761	Apol7a	mRNA	1	0	2	0	1	0	0	0	0.25	0.75	-1.63958	0.290193	0.491141
77929	Yipf6	mRNA	1669	1594	1676	1558	1662	1789	1581	1615	1661.75	1624.25	-0.0216861	0.388831	0.593741
16891	Lipg	mRNA	54	64	56	45	64	88	72	75	74.75	54.75	0.394599	0.0019741	0.00809428
15968	Ifna5	mRNA
13637	Efna2	mRNA	96	98	70	102	77	89	89	79	83.5	91.5	-0.186611	0.0871941	0.203094
258532	Olfr373	mRNA	0	0	0	1	0	0	0	1	0.25	0.25	-0.0546157	0.978642	0.994729
70061	Sdr9c7	mRNA	0	0	0	0	1	0	0	1	0.5	0
76229	Vmn2r29	mRNA	250.49	304.57	288.21	262.8	220.91	227.92	248.91	278.23	243.993	276.517	-0.23515	0.000203	0.00101136
404337	Olfr1383	mRNA
67145	Tomm34	mRNA	2089.21	2039.78	1792.34	2119.81	2287.74	2317.47	2179.02	2122.2	2226.61	2010.29	0.0928315	2.84e-05	0.000163
11544	Adprh	mRNA	1602	1570	1348	1454	1569	1758	1686	1511	1631	1493.5	0.0724438	0.00501926	0.0185687
271278	BC024139	mRNA	0	1	0	1	0	2	2	0	1	0.5	0.945384	0.435776	0.63924
230648	Efcab14	mRNA	2056	2185	2006	2110	1891.01	1913.28	1888.49	1962.99	1913.94	2089.25	-0.181053	2.06e-15	2.86e-14
76594	Dnajc18	mRNA	2864	2882	2686	2939	3095	3091	2861	3061	3027	2842.75	0.0359857	0.0560293	0.143298
233752	Insc	mRNA	480.34	447.54	317.85	367.99	350.8	352.29	322.59	266.91	323.147	403.43	-0.374741	2.93e-12	3.33e-11
381104	Prickle4	mRNA	189.22	202.41	208.34	199.27	170.47	210.43	182.68	191.82	188.85	199.81	-0.136004	0.0631269	0.157783
80796	Calm4	mRNA	0	0	0	0	0	0	1	0	0.25	0
67153	Rnaseh2b	mRNA	182	233	201	184	205	193	211	195	201	200	-0.0474202	0.510368	0.708436
226695	Ifi205	mRNA	7.77	4.42	9.79	2.71	7.25	8.25	3.43	9.3	7.0575	6.1725	0.138687	0.726868	0.855859
11774	Ap3b1	mRNA	2005.11	2076.18	2077.15	2183.41	1972.5	2020.27	1962.8	2033.9	1997.37	2085.46	-0.116883	2.26e-07	1.7e-06
12257	Tspo	mRNA	236	240	200	191	231	250	281	188	237.5	216.75	0.0772798	0.253797	0.449697
17850	Mut	mRNA	1271	1332	1230	1295	1268	1320	1219	1378	1296.25	1282	-0.038668	0.173488	0.341665
75861	4930571K23Rik	mRNA
74213	Rbm26	mRNA	1312	1257	1358	1409	1367	1348	1233	1375	1330.75	1334	-0.0581348	0.0374928	0.104245
12350	Car3	mRNA	1339	118	447	312	163	636	316	508	405.75	554	-0.503911	5.51e-27	1.26e-25
382088	Omt2b	mRNA
217201	Rundc1	mRNA	588.04	579.05	516.03	566	539.02	601.09	570.04	599.05	577.3	562.28	-0.0165832	0.697977	0.832096
100554	AA792892	mRNA
16705	Krtap9-1	mRNA
14985	H2-M10.1	mRNA
12828	Col4a3	mRNA	113	77	169	117	87	72	94	100	88.25	119	-0.485909	1.42e-06	9.73e-06
223455	2022-03-06	mRNA	6403	5935	5604	5600	6342	6460	6022	5962	6196.5	5885.5	0.0196728	0.133902	0.283684
73723	Sh3bgrl3	mRNA	6323	7308	6007	6694	8994	8747	9136	8094	8742.75	6583	0.354726	1.42e-201	2.88e-199
574403	Fam196b	mRNA	445	351	379	415	300	341	309	409	339.75	397.5	-0.281097	1.27e-07	9.85e-07
385377	Pnma5	mRNA	0	1.04	0	0	0	0	0	0	0	0.26
171241	Vmn1r75	mRNA
67895	Ppa1	mRNA	1034	1034	947	1136	1080	1216	1112	1098	1126.5	1037.75	0.0637726	0.0398036	0.109431
330470	Bsph1	mRNA	0	1	0	1	0	0	1	0	0.25	0.5	-1.05462	0.538717	0.728395
22255	Uncx	mRNA	0	0	0	0	0	0	1	0	0.25	0
69073	Kdf1	mRNA	6	1	1	0	0	2	2	0	1	2	-1.05462	0.218882	0.404429
108167415	Gm45978	mRNA	0	1.12	5.02	4.86	5.63	2.29	0	0.79	2.1775	2.75	-0.391375	0.548374	0.731593
666203	Gm7978	mRNA
27375	Tjp3	mRNA	1	5	5	8	6	3	2	4	3.75	4.75	-0.395653	0.42554	0.630705
12192	Zfp36l1	mRNA	1491	1480	1434	1657	1078	1105	1303	1147	1158.25	1515.5	-0.442463	3.7e-56	1.71e-54
380959	Alg10b	mRNA	881	895	873	873	928	933	990	890	935.25	880.5	0.0324133	0.338444	0.541741
23830	Capn10	mRNA	495	557	513	467	520	633	623	528	576	508	0.126625	0.00388723	0.0148206
434246	Trim72	mRNA	29	16	28	24	24	60	22	26	33	24.25	0.389866	0.0420698	0.114595
234683	Elmo3	mRNA	237.91	230.42	223.18	195.9	200.14	202.49	205.64	191.82	200.023	221.852	-0.204054	0.00369093	0.0141466
68009	Defa20	mRNA
98558	Mael	mRNA	10	15	8	3	11	21	5	6	10.75	9	0.201724	0.535109	0.729701
228876	Zfp334	mRNA	728	741	658	743	756	707	817	758	759.5	717.5	0.0274554	0.464592	0.664554
30794	Pdlim4	mRNA	322	298	249	269	238	235	289	190	238	284.5	-0.312083	8e-07	5.65e-06
223332	Ranbp3l	mRNA	29.69	16	83.92	25.38	6	19	4.02	5.66	8.67	38.7475	-2.21462	1.47e-20	2.66e-19
637908	Vmn2r53	mRNA	1	0	1	2	0	1	1	0	0.5	1	-1.05462	0.384632	0.590481
210583	Gm4767	mRNA	12.87	18.65	25.68	11.04	16.1	23.94	23.62	27.64	22.825	17.06	0.365381	0.111566	0.245574
259042	Olfr1351	mRNA
383435	Ms4a14	mRNA	25	28	32	24	17	18	24	16	18.75	27.25	-0.593981	0.00563153	0.0205455
70717	Medag	mRNA	359.46	460.26	414	466.67	331.35	296.43	298.78	301	306.89	425.098	-0.524688	1.43e-22	2.8e-21
78323	Fam219b	mRNA	898	853.39	781.02	776.9	819.1	917.49	924.03	843.02	875.91	827.327	0.0277084	0.428036	0.633008
60364	Donson	mRNA	249.52	290.65	250.58	270.03	262.09	261.14	272.99	285.05	270.317	265.195	-0.0270144	0.664762	0.815566
16492	Kcna4	mRNA	2010	2226	1923	2228	2305	2260	2255	2229	2262.25	2096.75	0.0549878	0.0118751	0.0394699
668257	Dgat2l6	mRNA
67973	Mphosph10	mRNA	458	427	461	467	455	373	461	475	441	453.25	-0.0941441	0.050997	0.133062
69900	Mfsd11	mRNA	913.01	915.99	854.91	824	918.38	1065.7	994.07	905.42	970.893	876.977	0.092156	0.00606197	0.0219278
242594	Fyb2	mRNA	401.17	433.5	379.13	396.41	448.52	427.09	508	402.08	446.423	402.553	0.0946171	0.0561556	0.143552
12049	Bcl2l10	mRNA	0	0	1	2	2	1	3	2	2	0.75	1.36042	0.139954	0.293261
52858	Cdipt	mRNA	2902.46	3321.04	2689.38	3138.86	3671.09	3887.59	3756.39	3362.63	3669.43	3012.93	0.229769	1.4e-38	4.5e-37
19326	Rab11b	mRNA	4958	4788.04	4221	4857.02	5034	5177.63	4974	4719.91	4976.39	4706.02	0.0259764	0.0764489	0.183906
231103	Gckr	mRNA	1	0	1	1	0	0	2	2	1	0.75	0.360422	0.742293	0.864988
17695	Msmb	mRNA
227059	Slc39a10	mRNA	2079	2224	2148	2281	2116	1998	2078	2083	2068.75	2183	-0.132169	2.33e-09	2.12e-08
207777	Tspoap1	mRNA	741.63	724.97	732.93	803.17	664.69	783.57	610.39	776.45	708.775	750.675	-0.137476	0.000273	0.00132809
217830	Dglucy	mRNA	223	272	282	282	283	256	260	273	268	264.75	-0.0370134	0.553703	0.737039
241915	Phc3	mRNA	3810	3926	3691	3807	3392	3550	3413	3558	3478.25	3808.5	-0.185477	5.3e-28	1.25e-26
258989	Olfr457	mRNA
223267	Ggact	mRNA	767	833	810	781.43	702	765.03	711.73	808.53	746.822	797.857	-0.149981	4.4e-05	0.000246
69367	Glrx2	mRNA	789.54	842.82	713.42	781.97	878.06	834.15	825.27	768.4	826.47	781.938	0.0252934	0.482019	0.681296
73412	Nme8	mRNA	0	0	4	4	2	2	2	3	2.25	2	0.115309	0.869224	0.950535
12821	Col17a1	mRNA	74	73	75	52	65	66	72	80	70.75	68.5	-0.00798958	0.947894	0.996356
56716	Mlst8	mRNA	944	999	923	975	995	980	990	1002	991.75	960.25	-0.00804931	0.805285	0.904818
76561	Snx7	mRNA	3856.91	4220.41	3805.11	4110.14	4384.13	4600.94	4720.98	4476.58	4545.66	3998.14	0.130543	6.46e-17	9.71e-16
319701	Fbxo48	mRNA	34	25	23	28	14	21	16	25	19	27.5	-0.588048	0.00584737	0.0212443
100042927	H2al1b	mRNA
70370	Fbln7	mRNA	169	135	137	140	83	106	122	108	104.75	145.25	-0.526204	1.01e-08	8.69e-08
83796	Smarcd2	mRNA	760	839	730	759	766	810	909	767	813	772	0.0200388	0.5803	0.759515
100141474	4933428G20Rik	mRNA	0	1	0	0	0	0	2	2	1	0.25	1.94538	0.177479	0.346594
14733	Gpc1	mRNA	3977.61	3846.03	3369	3803	4213.69	4497	4443.93	3691.07	4211.42	3748.91	0.113221	2.61e-12	2.98e-11
75471	1700009N14Rik	mRNA	0	0	0	0	1	0	0	0	0.25	0
108168554	LOC108168554	mRNA
100155	AI481877	mRNA
69719	Cad	mRNA	831	815	659	754	787	837	799	621	761	764.75	-0.0617075	0.094743	0.216552
224291	Csnka2ip	mRNA	6	0	6	3	1	8	3	1	3.25	3.75	-0.261067	0.632508	0.789241
70238	Rnf168	mRNA	1175.27	1175.69	1109.31	1091.31	1178.33	1239.1	1276.1	1205.45	1224.74	1137.89	0.0514982	0.0827995	0.194878
231296	Lrrc66	mRNA	0	1	1	1	1	0	1	1	0.75	0.75	-0.0546157	0.963016	1
217351	Tnrc6c	mRNA	4421.05	4188.61	4180.36	4267.22	3978.23	4208.17	3997.2	4087.48	4067.77	4264.31	-0.12269	8.31e-15	1.11e-13
67127	Lce1a1	mRNA
52468	Ctdsp2	mRNA	4298	3759	3770	3727	3220	3558	3848	3592	3554.5	3888.5	-0.184183	3.41e-28	8.13e-27
504193	Npcd	mRNA	1903.09	1890.96	1664.58	1946.62	2786.69	2847.06	2742.8	2085.08	2615.41	1851.31	0.443872	1.28e-92	1.04e-90
74053	Grip1	mRNA	2414.19	2366.15	2542.58	2420.68	2662.32	2666	2776.01	2637.25	2685.39	2435.9	0.0860637	1.98e-05	0.000117
237397	C2cd4c	mRNA	218	269	216	281	204	287	219	256	241.5	246	-0.0812509	0.213656	0.398325
69923	Agk	mRNA	941	1044.22	992	967	930	988	995	1041	988.5	986.055	-0.0510429	0.115877	0.25309
18639	Pfkfb1	mRNA	40	33	48	54	38	35	46	61	45	43.75	-0.0139738	0.927293	0.987717
382034	Gse1	mRNA	3864.57	3430.67	3755.86	3784.29	3762.97	3818.71	3541.05	3913.23	3758.99	3708.85	-0.0352416	0.0347516	0.0978516
623272	Gm11757	mRNA
107970	Hist1h1t	mRNA	1	2	0	1	1	3	0	1	1.25	1	0.267312	0.781709	0.888734
257963	Olfr857	mRNA	1	0	1	4	0	0	0	1	0.25	1.5	-2.63958	0.0428689	0.116186
622307	5830473C10Rik	mRNA	35	40	27	40	39	34	40	37	37.5	35.5	0.0244558	0.884853	0.960794
113868	Acaa1a	mRNA	497.92	451.79	401.87	385.9	434.93	479.09	448.92	378.65	435.397	434.37	-0.0512071	0.295153	0.495045
[truncated: 20,900 more rows]
