# Supplementary material for: Exploring neuronal mechanisms involved in the scratching behavior of a mouse model of allergic contact dermatitis by transcriptomics
Source: Cell Mol Biol Lett. 2022 Feb 19;27:16. doi: 10.1186/s11658-022-00316-w (PMC8903649; doi:10.1186/s11658-022-00316-w)
Supplement: Supplementary file 3 — Additional file 3. Table S2. Read count of all lncRNAs. [file 11658_2022_316_MOESM3_ESM.xlsx]

## Sheet: Additional file 3 Suppl. Table 
Gene ID	Gene Symbol	Type	control1 Read Count	control2 Read Count	control3 Read Count	control4 Read Count	model1 Read Count	model2 Read Count	model3 Read Count	model4 Read Count	model Average Read Count	control Average Read Count	log2 (model/control)	Pvalue(control-vs-model)	Qvalue (control-vs-model)
BGIG10090_39685	BGIG10090_39685	lncRNA
BGIG10090_44751	BGIG10090_44751	lncRNA
BGIG10090_37116	BGIG10090_37116	lncRNA
BGIG10090_39712	BGIG10090_39712	lncRNA	1	3	2	0	2	3	2	1	2	1.5	0.360422	0.641918	0.796481
BGIG10090_44538	BGIG10090_44538	lncRNA
BGIG10090_40237	BGIG10090_40237	lncRNA
BGIG10090_44241	BGIG10090_44241	lncRNA
BGIG10090_36558	BGIG10090_36558	lncRNA
BGIG10090_41147	BGIG10090_41147	lncRNA
BGIG10090_38376	BGIG10090_38376	lncRNA
BGIG10090_41665	BGIG10090_41665	lncRNA
BGIG10090_36812	BGIG10090_36812	lncRNA	7	2	7	1	3	5	9	7	6	4.25	0.442884	0.329226	0.531708
BGIG10090_40761	BGIG10090_40761	lncRNA
BGIG10090_43055	BGIG10090_43055	lncRNA	0	1	0	0	0	0	0	2	0.5	0.25	0.945384	0.581578	0.75584
BGIG10090_42890	BGIG10090_42890	lncRNA
BGIG10090_37391	BGIG10090_37391	lncRNA	8.98	11	14.91	11	18.88	12	14	11	13.97	11.4725	0.229536	0.423332	0.628381
BGIG10090_39166	BGIG10090_39166	lncRNA
BGIG10090_39600	BGIG10090_39600	lncRNA	6	6	5	2	0	6	7	2	3.75	4.75	-0.395653	0.42554	0.630705
BGIG10090_42243	BGIG10090_42243	lncRNA	9	3	7	6	8	7	6	5	6.5	6.25	0.00196779	0.996114	0.997474
BGIG10090_42231	BGIG10090_42231	lncRNA
105245035	Gm40546	lncRNA	28	28	37	39	19	23	12	16	17.5	33	-0.969727	3.16e-06	2.07e-05
BGIG10090_37702	BGIG10090_37702	lncRNA	1	1	0	0	0	0	0	1	0.25	0.5	-1.05462	0.538717	0.728395
BGIG10090_38012	BGIG10090_38012	lncRNA	2	0	2	0	0	1	0	1	0.5	1	-1.05462	0.384632	0.590481
BGIG10090_37377	BGIG10090_37377	lncRNA	3	4	4	1	1	5	2	2	2.5	3	-0.31765	0.606316	0.772894
BGIG10090_38200	BGIG10090_38200	lncRNA
BGIG10090_38109	BGIG10090_38109	lncRNA	0	1	0	0	0	0	0	0	0	0.25
BGIG10090_42680	BGIG10090_42680	lncRNA
BGIG10090_43243	BGIG10090_43243	lncRNA	1	1	0	1	0	0	0	0	0	0.75
BGIG10090_34883	BGIG10090_34883	lncRNA
BGIG10090_35312	BGIG10090_35312	lncRNA	1	0	0	1	0	2	0	0	0.5	0.5	-0.0546157	0.969799	1
BGIG10090_44775	BGIG10090_44775	lncRNA
BGIG10090_43176	BGIG10090_43176	lncRNA	2	1	1	3	0	3	1	2	1.5	1.75	-0.277008	0.729595	0.857629
BGIG10090_43981	BGIG10090_43981	lncRNA	289.07	273.83	256.13	228.57	225.03	251.59	218.79	277.8	243.303	261.9	-0.160881	0.0122157	0.0404376
BGIG10090_35281	BGIG10090_35281	lncRNA
BGIG10090_41865	BGIG10090_41865	lncRNA
BGIG10090_34200	BGIG10090_34200	lncRNA	0	0	0	0	0	0	0	1	0.25	0
BGIG10090_38788	BGIG10090_38788	lncRNA	2	1	0	0	0	1	0	0	0.25	0.75	-1.63958	0.290193	0.491141
BGIG10090_42415	BGIG10090_42415	lncRNA	0	0	0	0	2	0	1	0	0.75	0
BGIG10090_36425	BGIG10090_36425	lncRNA	26.53	26	19.01	26	24	23.21	25.93	24	24.285	24.385	-0.0605442	0.769677	0.882555
BGIG10090_34666	BGIG10090_34666	lncRNA
102637719	Gm38500	lncRNA	42	45	45	35	39	34	44	39	39	41.75	-0.152918	0.340951	0.542584
102633051	Gm30969	lncRNA
105243171	Gm39163	lncRNA	1	0	0	0	0	0	0	0	0	0.25
102641287	Gm38546	lncRNA	0	0	1	1	0	0	0	0	0	0.5
BGIG10090_39086	BGIG10090_39086	lncRNA
102631840	Gm11999	lncRNA	0	0	1	0	0	1	0	0	0.25	0.25	-0.0546157	0.978642	0.994729
100040736	Foxd2os	lncRNA	284	217	262	253	215	193	211	156	193.75	254	-0.445248	7.96e-11	8.16e-10
BGIG10090_38657	BGIG10090_38657	lncRNA
BGIG10090_34252	BGIG10090_34252	lncRNA	0	0	0	1	1	2	0	0	0.75	0.25	1.53035	0.323529	0.526933
102633226	Gm31107	lncRNA	174	212	180	199	188	202.96	202	199	197.99	191.25	-0.00464792	0.949319	0.99723
BGIG10090_37268	BGIG10090_37268	lncRNA	1	0	1	0	0	0	0	0	0	0.5
105245185	Gm40673	lncRNA	1	0	1	0	1	0	2	0	0.75	0.5	0.530347	0.684109	0.826605
BGIG10090_43649	BGIG10090_43649	lncRNA
BGIG10090_36603	BGIG10090_36603	lncRNA
105246674	Gm28403	lncRNA	4.98	0.8	11.63	9.26	5.33	7.05	5.85	11.17	7.35	6.6675	0.0859826	0.823516	0.918896
BGIG10090_43321	BGIG10090_43321	lncRNA
108168381	Gm46625	lncRNA	0	0	0	0	0	0	0	1	0.25	0
BGIG10090_41599	BGIG10090_41599	lncRNA
BGIG10090_41725	BGIG10090_41725	lncRNA
105243284	Gm39247	lncRNA
BGIG10090_38954	BGIG10090_38954	lncRNA
100503827	Tnfsf13os	lncRNA	19.9	19.82	13.04	15.74	13.68	14.38	28.5	8	16.14	17.125	-0.140079	0.575525	0.755403
100040846	5930403N24Rik	lncRNA	24	18	29	21	12	18	17	19	16.5	23	-0.533784	0.0209071	0.0642063
74517	7420700N18Rik	lncRNA	0	0	1	0	1	0	2	0	0.75	0.25	1.53035	0.323529	0.526933
BGIG10090_41224	BGIG10090_41224	lncRNA	10	31	20	28	22	23	19	32	24	22.25	0.0546133	0.796891	0.898567
BGIG10090_44510	BGIG10090_44510	lncRNA
BGIG10090_42886	BGIG10090_42886	lncRNA
BGIG10090_35413	BGIG10090_35413	lncRNA	7	10	4	3	4	5	6	4	4.75	6	-0.391651	0.375006	0.581156
BGIG10090_38023	BGIG10090_38023	lncRNA	2.08	0	1	0	0	1.77	4	1.99	1.94	0.77	1.27851	0.165851	0.330727
BGIG10090_35692	BGIG10090_35692	lncRNA
BGIG10090_40270	BGIG10090_40270	lncRNA	78	69	60	77	73	75	87	91	81.5	71	0.144365	0.217064	0.402468
BGIG10090_44601	BGIG10090_44601	lncRNA
BGIG10090_41470	BGIG10090_41470	lncRNA
BGIG10090_42339	BGIG10090_42339	lncRNA	11.17	5.5	9.04	15.45	5.32	4.96	12.16	9.43	7.9675	10.29	-0.42366	0.211383	0.394733
97836	C87198	lncRNA
102642726	Gm38628	lncRNA	1	1	2	1	1	1	1	2	1.25	1.25	-0.0546157	0.952265	0.998501
100303645	D7Ertd143e	lncRNA	1	2	0.5	1.5	1.5	1	1.5	1.5	1.375	1.25	0.0828878	0.925871	0.987439
102639276	Gm26534	lncRNA	29.11	35.38	46.72	42.24	30.75	30.49	25.57	50.24	34.2625	38.3625	-0.217682	0.198812	0.376369
BGIG10090_40230	BGIG10090_40230	lncRNA
BGIG10090_35322	BGIG10090_35322	lncRNA
BGIG10090_36956	BGIG10090_36956	lncRNA	6.09	3	3.16	6.12	5.11	8.25	1.05	3.26	4.4175	4.5925	-0.110665	0.817898	0.914066
BGIG10090_34620	BGIG10090_34620	lncRNA
BGIG10090_36916	BGIG10090_36916	lncRNA
BGIG10090_37510	BGIG10090_37510	lncRNA	0	0	1	0	1	0	1	1	0.75	0.25	1.53035	0.323529	0.526933
105244863	Gm40395	lncRNA
BGIG10090_35870	BGIG10090_35870	lncRNA	0	2	2	0	1	0	0	1	0.5	1	-1.05462	0.384632	0.590481
102637397	Gm28522	lncRNA
BGIG10090_35641	BGIG10090_35641	lncRNA
BGIG10090_35398	BGIG10090_35398	lncRNA	0	1	0	0	0	0	0	0	0	0.25
BGIG10090_42871	BGIG10090_42871	lncRNA
625585	Gm6602	lncRNA	164.04	134.05	142.31	158.9	133.34	154.73	145.63	166.17	149.968	149.825	-0.0532442	0.522778	0.717607
74283	1700085C21Rik	lncRNA	0	0	0	0	0	1	1	0	0.5	0
105242667	Gm38820	lncRNA	2.05	0.94	0	0	3.32	0	2.4	1.01	1.6825	0.7475	1.11585	0.246683	0.440937
319506	7530428D23Rik	lncRNA	0	6	1	1	4	1	0	3	2	2	-0.0546157	0.939642	0.993854
102635976	Gm33175	lncRNA
102635751	Gm14216	lncRNA	0	0	0	0	0	2	0	0	0.5	0
BGIG10090_39124	BGIG10090_39124	lncRNA	2	7	7	3	8	2	3	10	5.75	4.75	0.221019	0.620364	0.783974
BGIG10090_38118	BGIG10090_38118	lncRNA	10	8	8	12	3	9	11	6	7.25	9.5	-0.444562	0.209286	0.391666
BGIG10090_35471	BGIG10090_35471	lncRNA	4	5	7	5	8	6	10	5	7.25	5.25	0.411048	0.316869	0.520819
BGIG10090_39415	BGIG10090_39415	lncRNA
BGIG10090_40870	BGIG10090_40870	lncRNA
BGIG10090_43299	BGIG10090_43299	lncRNA	1	1	0	0	1.85	1	0	1	0.9625	0.5	0.890243	0.467281	0.667264
BGIG10090_41274	BGIG10090_41274	lncRNA	2	0	0	0	0	0	1	0	0.25	0.5	-1.05462	0.538717	0.728395
105244736	Gm40293	lncRNA	1	0	0	0	1	0	0	0	0.25	0.25	-0.0546157	0.978642	0.994729
102634243	Gm31875	lncRNA
BGIG10090_37952	BGIG10090_37952	lncRNA
BGIG10090_37218	BGIG10090_37218	lncRNA	11	7	6	6	4	5	4	13	6.5	7.5	-0.261067	0.498865	0.696972
102631618	Gm29913	lncRNA	0	1	0	0	2	0	0	0	0.5	0.25	0.945384	0.581578	0.75584
102640216	Gm28874	lncRNA	71.76	77.01	83.7	81.56	66.41	66.78	91.38	68.93	73.375	78.5075	-0.152158	0.19376	0.369236
69221	2410006H16Rik	lncRNA	172.14	179	175.48	154	153	162.02	172.01	177	166.007	170.155	-0.0902169	0.251548	0.447426
102635142	Gm32555	lncRNA	13.72	6.18	15.99	6.05	10.04	8.01	5.26	21.53	11.21	10.485	0.0418437	0.892558	0.966267
102640823	Gm26510	lncRNA	11	13.09	13	23	8.57	9.75	19	8.92	11.56	15.0225	-0.432599	0.123673	0.266039
102632840	Gm30808	lncRNA
320163	4930525G20Rik	lncRNA	9	7	12	7	7	13	9	9	9.5	8.75	0.0640288	0.849674	0.937495
102640851	Gm36819	lncRNA	2	0	1	2	1	3	1	0	1.25	1.25	-0.0546157	0.952265	0.998501
68369	0610031O16Rik	lncRNA	0	1	3	2	2.21	1	2.87	2.71	2.1975	1.5	0.496285	0.512104	0.708535
667705	Gm8773	lncRNA	10	15	9	12	21	11	25	16	18.25	11.5	0.611647	0.0224724	0.0684337
BGIG10090_42585	BGIG10090_42585	lncRNA
102640938	Gm36884	lncRNA
BGIG10090_38661	BGIG10090_38661	lncRNA
628133	Platr6	lncRNA	15	14	10	6	6	17	4	7	8.5	11.25	-0.459006	0.159383	0.321415
BGIG10090_36157	BGIG10090_36157	lncRNA
BGIG10090_34853	BGIG10090_34853	lncRNA
BGIG10090_43117	BGIG10090_43117	lncRNA	59.17	53.35	44.68	44.38	46.08	65.57	42.65	39.51	48.4525	50.395	-0.111325	0.442972	0.644669
105243914	Gm39633	lncRNA	96	95	64	91	71	100	99	74	86	86.5	-0.0629792	0.566376	0.746897
105242675	Gm38826	lncRNA
BGIG10090_43719	BGIG10090_43719	lncRNA	38.88	33.48	25.15	38.12	41.33	34.22	36.44	54.77	41.69	33.9075	0.243481	0.143299	0.298128
BGIG10090_40852	BGIG10090_40852	lncRNA	1	0	0	0	0	0	0	0	0	0.25
BGIG10090_39163	BGIG10090_39163	lncRNA
BGIG10090_42139	BGIG10090_42139	lncRNA	1	0	0	0	0	0	0	0	0	0.25
BGIG10090_40246	BGIG10090_40246	lncRNA
102636187	Gm33324	lncRNA
320805	C330018A13Rik	lncRNA	87	76	98	93	126	122	141	109	124.5	88.5	0.437781	1.1e-05	6.71e-05
102634636	Gm32173	lncRNA
108168104	Gm46433	lncRNA	277	282	298	320	303	284	309	315	302.75	294.25	-0.0135312	0.818733	0.91471
67637	4930470P17Rik	lncRNA	0	1	0	0	3	1	1	0	1.25	0.25	2.26731	0.0965341	0.219435
102638832	Gm28590	lncRNA
102635060	Gm32492	lncRNA	2	2	4	6	5	4	3	2	3.5	3.5	-0.0546157	0.920211	0.984099
75634	1700013N06Rik	lncRNA
108167547	Gm46049	lncRNA	1	0	1	2	1	0	1	1	0.75	1	-0.469653	0.668308	0.817527
BGIG10090_40901	BGIG10090_40901	lncRNA	1	3	1	1	0.97	1	2	1	1.2425	1.5	-0.326332	0.708555	0.84128
102637088	Gm33990	lncRNA
BGIG10090_38659	BGIG10090_38659	lncRNA
BGIG10090_39594	BGIG10090_39594	lncRNA
BGIG10090_37552	BGIG10090_37552	lncRNA	0.28	2.12	6.79	0	0.15	12.61	2.65	0	3.8525	2.2975	0.691114	0.242551	0.435257
BGIG10090_45273	BGIG10090_45273	lncRNA	0	0	0	0	0	0	2	0	0.5	0
105244902	Gm40426	lncRNA
105244120	Gm39789	lncRNA	5	1	2	2	0	2	3	0	1.25	2.5	-1.05462	0.169246	0.335871
BGIG10090_34649	BGIG10090_34649	lncRNA
78611	Btbd19	lncRNA	92.47	85.29	80.06	82.53	71.05	99.85	79.2	69.86	79.99	85.0875	-0.143743	0.200563	0.379211
BGIG10090_34832	BGIG10090_34832	lncRNA
BGIG10090_36467	BGIG10090_36467	lncRNA
105245118	Gm40612	lncRNA	0	3	0	0	0	0	0	2	0.5	0.75	-0.639578	0.623667	0.784792
BGIG10090_42671	BGIG10090_42671	lncRNA	3	5	1	1	0	3	3	1	1.75	2.5	-0.569189	0.419659	0.624673
BGIG10090_37219	BGIG10090_37219	lncRNA	70	72	71	57	63	54	57	66	60	67.5	-0.224541	0.0790786	0.188795
105246694	Gm41941	lncRNA	326	309	333	359	389	281	348	297	328.75	331.75	-0.0677213	0.227626	0.416152
100038363	F630028O10Rik	lncRNA	87	105	141	203	141	149	89	160	134.75	134	-0.0465635	0.596697	0.764481
102634217	LOC102634217	lncRNA
108168182	Gm46472	lncRNA	19.4	12.23	10.12	11.97	6.32	7.22	14.48	6.37	8.5975	13.43	-0.698086	0.0248731	0.0742147
433390	Gm29678	lncRNA
105245203	Gm40689	lncRNA	2	0	0	0	1	0	0	3	1	0.5	0.945384	0.435776	0.63924
102634945	Gm32405	lncRNA	2	1	1	2	0	3	2	2	1.75	1.5	0.167777	0.834167	0.926375
105245482	Gm40930	lncRNA	0	1	0	0	0	0	0	0	0	0.25
105245315	Gm40790	lncRNA
105246395	Gm41687	lncRNA	1	1	0	0	0	0	0	0	0	0.5
105242405	LOC105242405	lncRNA	46.6	31.52	51.62	63.74	27.31	34.16	39.56	40.29	35.33	48.37	-0.507835	0.00136965	0.00582394
BGIG10090_39027	BGIG10090_39027	lncRNA	836	815	926	802	800.01	777	791	952	830.003	844.75	-0.0800245	0.0231968	0.0700514
102634602	Gm32143	lncRNA	2	3	0	1	0	5	9	4	4.5	1.5	1.53035	0.0155968	0.0499536
102632468	Gm30532	lncRNA	1	1	1	1	0	4.01	1	2	1.7525	1	0.754799	0.394557	0.599872
BGIG10090_37447	BGIG10090_37447	lncRNA	1	1	0.99	0	0	1	0	0	0.25	0.7475	-1.63476	0.292015	0.491125
102637936	Gm34625	lncRNA
BGIG10090_34094	BGIG10090_34094	lncRNA	99	123	106	111	104	116	119	95	108.5	109.75	-0.0711416	0.466274	0.666213
434205	Gm20744	lncRNA	1	0	0	1	0	2	0	1	0.75	0.5	0.530347	0.684109	0.826605
108167937	Gm46300	lncRNA	2	0	1	1	0	0	5	1	1.5	1	0.530347	0.565028	0.74623
102631654	Gm29938	lncRNA	2.7	0	2.03	2.54	0	0	1	0	0.25	1.8175	-2.91657	0.0188999	0.0588464
BGIG10090_42458	BGIG10090_42458	lncRNA
BGIG10090_40731	BGIG10090_40731	lncRNA
BGIG10090_44282	BGIG10090_44282	lncRNA	4.3	11.07	11.3	3.17	16.08	10.96	5.61	7.26	9.9775	7.46	0.364887	0.293397	0.492852
BGIG10090_37749	BGIG10090_37749	lncRNA	123.83	122	149.25	135.58	137.07	130.03	129.96	118.36	128.855	132.665	-0.096655	0.278597	0.479838
100504141	Gm20083	lncRNA	0	0	1	1	0	0	2	2	1	0.5	0.945384	0.435776	0.63924
102639365	Gm35695	lncRNA	0	0	0	0	0	1	0	0	0.25	0
102636186	Dhx58os	lncRNA	1	2	5.75	0	2	1	1	1	1.25	2.1875	-0.861971	0.277195	0.477913
102635938	Gm33147	lncRNA
108168259	LOC108168259	lncRNA	4	2	1	4	0	2	3	0	1.25	2.75	-1.19212	0.111536	0.245635
319487	A230028O05Rik	lncRNA	5	4	7	2	5	4	6	1	4	4.5	-0.224541	0.650252	0.803231
BGIG10090_41310	BGIG10090_41310	lncRNA	53.94	52.51	72.48	63.27	77.87	83.71	82.69	57.96	75.5575	60.55	0.264832	0.0327406	0.0931094
BGIG10090_35089	BGIG10090_35089	lncRNA	1	1	0	1	2	0	2	1	1.25	0.75	0.68235	0.510389	0.70768
BGIG10090_35523	BGIG10090_35523	lncRNA	46.38	38.29	59.41	47.77	55.56	33.61	60.95	37.42	46.885	47.9625	-0.0873962	0.555187	0.738675
105243901	Gm39622	lncRNA	0	1	0	1	0	0	0	0	0	0.5
102638949	Gm35384	lncRNA
105242412	Gm38686	lncRNA
102633389	Gm31224	lncRNA
102637416	Gm34229	lncRNA
102639348	Gm35682	lncRNA	10	9	7	5	9	12	14	8	10.75	7.75	0.417453	0.216304	0.401772
102633431	Gm31261	lncRNA
102632174	Gm30319	lncRNA	5	2	2	1	1	1	4	5	2.75	2.5	0.0828878	0.895317	0.967989
108169041	Gm46910	lncRNA
75809	4930488L21Rik	lncRNA	0	12.2	0	3.25	5.23	5.15	0	3.51	3.4725	3.8625	-0.208176	0.696123	0.832592
105244924	Gm40446	lncRNA	0.89	0	0	0	0	2	0.96	0	0.74	0.2225	1.6791	0.294376	0.493924
619314	B020014A21Rik	lncRNA	2	0	3	0	2.74	0	2.03	1	1.4425	1.25	0.152027	0.862882	0.946244
102635380	Gm32737	lncRNA	0	2	1	1	2	0	2	1	1.25	1	0.267312	0.781709	0.888734
545861	Gm5878	lncRNA	2	9	4	3	0	2	6	7	3.75	4.5	-0.31765	0.527936	0.722559
100039186	Gm2087	lncRNA	3	0	1	1	1	3	1	1	1.5	1.25	0.208419	0.811034	0.908957
328066	LOC328066	lncRNA	15	24	24	21.93	11	9.26	20	18	14.565	21.2325	-0.598384	0.0138932	0.0452165
102638508	Gm17057	lncRNA	3	3	7	4	3	3	8	0	3.5	4.25	-0.334724	0.519293	0.715641
105243864	Gm39595	lncRNA
102636626	Gm33637	lncRNA	0	0	0	0	0	1	0	0	0.25	0
108168842	Gm46790	lncRNA	417.16	339.4	421.72	402.81	373.74	371.88	378.13	404.75	382.125	395.272	-0.103419	0.0456364	0.121601
102632721	Gm30717	lncRNA	0	0	0	0	0	1	0	0	0.25	0
108167692	Gm46136	lncRNA	68.71	58.99	69.25	55.06	52.44	43.92	55.83	64.86	54.2625	63.0025	-0.270069	0.042918	0.116161
102638414	Gm34988	lncRNA
331480	Gm5126	lncRNA	37	43	30	21	40	38	42	31	37.75	32.75	0.150366	0.382064	0.589117
102637518	Gm28284	lncRNA
102632833	Gm30802	lncRNA	24	30	27	34	31	33	30	18	28	28.75	-0.0927509	0.628148	0.786445
108167719	Gm46152	lncRNA	51	35	45	37	41	48	36	27	38	42	-0.199006	0.217533	0.403057
105246473	Gm41758	lncRNA	0	0	0	0	1	2	0	0	0.75	0
100503783	Gm17733	lncRNA	6	4	7	3	5	4	2	3	3.5	5	-0.569189	0.25375	0.449689
381498	4930592C13Rik	lncRNA	8	2	1	5	1	0	2	1	1	4	-2.05462	0.00439179	0.0165232
102634594	Gm32135	lncRNA	5	4	5	5	4	7	5	5	5.25	4.75	0.0897742	0.844084	0.933376
102634067	Gm31742	lncRNA
70987	4931413K12Rik	lncRNA	39	49	34	34	55	43	43	31	43	39	0.0862468	0.588457	0.757667
69248	2610035F20Rik	lncRNA	7	7	6	6	2	3	2	7	3.5	6.5	-0.947701	0.0424517	0.115448
108167939	Gm46302	lncRNA	1	1	0	1	0	0	0	1	0.25	0.75	-1.63958	0.290193	0.491141
102642877	Gm38641	lncRNA	22	22	24	18	10	14	22	27	18.25	21.5	-0.291056	0.204108	0.384456
102631600	Gm29897	lncRNA	3	8	6	6	4	4	4	7	4.75	5.75	-0.33025	0.459216	0.659332
105244857	Gm40390	lncRNA
102637868	Gm34570	lncRNA
69423	1700019M22Rik	lncRNA
102632464	Gm30530	lncRNA	1	1	3	2	5	7	10	6	7	1.75	1.94538	0.00036	0.0017142
102631610	102631610	lncRNA	13338.2	14025.2	12588.6	13933	13059.7	12171.9	12336.6	12656.1	12556.1	13471.3	-0.156116	3.02e-68	1.74e-66
102633737	Gm31490	lncRNA
108168805	Gm46771	lncRNA
102634037	Gm31720	lncRNA
378776	Pcsk2os1	lncRNA	88	79	116	119	117	89	94	129	107.25	100.5	0.0391664	0.695626	0.832278
108167693	Gm46137	lncRNA	217	215	209	205	173	183	223	209	197	211.5	-0.157078	0.0278008	0.081592
73624	1700123O12Rik	lncRNA	0	0	0	0	1	0	0	0	0.25	0
102639755	Gm35991	lncRNA	0	0	0	0	2	1	0	1	1	0
105246454	Gm41741	lncRNA	8.66	2	8.76	4	1	4	1	1	1.75	5.855	-1.79693	0.00162295	0.00678882
102636606	Gm33624	lncRNA	10	10	3	6	9	8	12	5	8.5	7.25	0.174866	0.631005	0.788753
102632377	Gm30466	lncRNA	57	60	55	67	42	62	37	46	46.75	59.75	-0.408588	0.00359092	0.0137997
108168083	Gm46414	lncRNA	8.03	5.94	2.01	2.11	5.21	5	3	3.75	4.24	4.5225	-0.147672	0.761932	0.877521
102639290	Gm11963	lncRNA	43	87	61	74	46	42	52	42	45.5	66.25	-0.59667	1.46e-05	8.79e-05
102638933	Fhad1os2	lncRNA	3	4	4	6	1	6	6	5	4.5	4.25	0.0278464	0.954475	0.999241
102640183	Gm36312	lncRNA	1	1	1	0	0	0	2	1.99	0.9975	0.75	0.356811	0.744939	0.865763
105245978	LOC105245978	lncRNA	945.93	1014.24	1067.39	1100.73	1017.75	1083.42	1032.43	1073.23	1051.71	1032.07	-0.0274265	0.385461	0.590262
102636820	Gm33786	lncRNA	0	0	0	0	0	0	1	0	0.25	0
102639949	Gm36141	lncRNA
108168393	LOC108168393	lncRNA	17	19	20	19	12	10	17	14	13.25	18.75	-0.555514	0.0306093	0.0881164
105243110	Gm39122	lncRNA
102633524	Gm31331	lncRNA	1	1	1	1	0	0	0	1	0.25	1	-2.05462	0.154366	0.314177
67194	2700038G22Rik	lncRNA	25	25.04	34	37	37	17	23.76	29.06	26.705	30.26	-0.234918	0.219487	0.404937
102640066	Gm36223	lncRNA
102635286	Gm32664	lncRNA	6	4	4	6	11	6	2	3	5.5	5	0.0828878	0.852381	0.93949
102640031	Gm36201	lncRNA	0	0	0	5	1	1	1	0	0.75	1.25	-0.791581	0.445104	0.645871
105245779	Gm17232	lncRNA	9	12	10	8	14	18	16	18	16.5	9.75	0.704376	0.013922	0.0453011
105245674	Gm41093	lncRNA
102639532	Gm35824	lncRNA	5.7	3.37	9.93	0	11.15	3.73	0.36	1.96	4.3	4.75	-0.198207	0.679545	0.825074
102632694	Gm30699	lncRNA	4	1	2	0	3	0	1	2	1.5	1.75	-0.277008	0.729595	0.857629
102635961	Gm28504	lncRNA
102636838	Gm33797	lncRNA	366.63	326.02	311.28	258.23	303.53	326.18	353.02	315.25	324.495	315.54	-0.0142424	0.80277	0.902946
102640046	Gm36212	lncRNA	3	0	0	0	0	0	0	0	0	0.75
105245773	Gm41169	lncRNA
102633752	Gm31503	lncRNA	0	0	0	1	0	0	1	0	0.25	0.25	-0.0546157	0.978642	0.994729
105246439	Gm41729	lncRNA	1	0	2	2	0	3	1	2	1.5	1.25	0.208419	0.811034	0.908957
102637664	Gm34418	lncRNA	1	0	1	1	1	3	1	1	1.5	0.75	0.945384	0.339831	0.542207
102640154	Gm36289	lncRNA	2	2	1	3	4	1	0	1	1.5	2	-0.469653	0.544548	0.728942
74971	4930488B22Rik	lncRNA
102633668	Gm31438	lncRNA	184	260	202	205	234	172	190	197	198.25	212.75	-0.156454	0.0279453	0.0819182
102633014	Gm30944	lncRNA	0	1	0	0	2	0	0	0	0.5	0.25	0.945384	0.581578	0.75584
105243554	Gm39443	lncRNA	269	251	271	231	230	233	268	217	237	255.5	-0.163052	0.0121587	0.0402823
105242604	Gm38772	lncRNA	0	0	0	1	0	0	0	0	0	0.25
105243224	Gm39202	lncRNA
102635613	Gm32903	lncRNA	0	0	0	1	0	0	0	0	0	0.25
105242814	Gm38923	lncRNA
108167456	Gm45998	lncRNA	258	217	267	222	199	211	191	190	197.75	241	-0.339971	8.46e-07	5.96e-06
102634328	Gm31936	lncRNA	3	3	4	2	1	4	3	1	2.25	3	-0.469653	0.458006	0.658409
102641860	Gm26578	lncRNA	21	26	28	26	16	14	21	29	20	25.25	-0.390899	0.0692734	0.170101
105246424	Gm41714	lncRNA
70281	2310068J16Rik	lncRNA	14	19	12	14	20	11	21	23	18.75	14.75	0.29156	0.24377	0.436708
102636597	Gm33616	lncRNA	0	0	0	0	1	0	0	0	0.25	0
102640719	Gm36720	lncRNA	1	0	0	0	0	0	0	0	0	0.25
67585	4930455J16Rik	lncRNA	1	1	2	0	2	0	4	2	2	1	0.945384	0.270391	0.468996
72012	1600020E01Rik	lncRNA	847.11	761.22	841.93	687.32	686.36	706.33	810.67	778.94	745.575	784.395	-0.127843	0.000528	0.00243492
105242425	Gm38695	lncRNA	0	0	0	0	0	0	0	1	0.25	0
102636548	Gm33584	lncRNA
102640373	Gm36446	lncRNA	2	4	1	4	2	2	4	0	2	2.75	-0.514047	0.440266	0.642577
102634726	Gm29012	lncRNA
105245918	Gm41298	lncRNA	13	6	11	12	9	11	5	9	8.5	10.5	-0.35947	0.278735	0.479908
622070	Gm15133	lncRNA	0	0	1	0	0	1	0	0	0.25	0.25	-0.0546157	0.978642	0.994729
77558	9330179D12Rik	lncRNA	14	21	8	22	6	11	14	10	10.25	16.25	-0.719432	0.011285	0.0377821
108168026	Gm46374	lncRNA
108167726	Gm37120	lncRNA	5	6	15	14	15	6	14	10	11.25	10	0.115309	0.712757	0.845153
668253	Dleu2	lncRNA	2391.81	2107.98	2483.04	2204.3	1586.83	1536.79	1868.18	1729.08	1680.22	2296.78	-0.50558	5.74e-107	5.36e-105
102637906	Gm34602	lncRNA
69798	1810044D09Rik	lncRNA	10	26	13	18	10	19	22	19	17.5	16.75	0.00857809	0.972242	0.999494
105244533	Gm40126	lncRNA	61	61	72	63	65	65	60	50	60	64.25	-0.15335	0.236179	0.426908
234863	6030466F02Rik	lncRNA	0	0	1	0	1	0	1	1	0.75	0.25	1.53035	0.323529	0.526933
105245678	Gm41095	lncRNA	0	0	0	0	1	0	1	0	0.5	0
108168883	4930481B07Rik	lncRNA	53.62	39.67	45.09	42.26	42.77	38.07	51.4	33.42	41.415	45.16	-0.179508	0.247155	0.441558
105244332	Gm39963	lncRNA	4	9	5	6	5	7	6	4	5.5	6	-0.180147	0.672087	0.819103
102639687	Gm35941	lncRNA	0	1	1	0	0	0	0	0	0	0.5
108169044	Gm46912	lncRNA	1	0	0	0	1	0	0	0	0.25	0.25	-0.0546157	0.978642	0.994729
105244077	Gm39755	lncRNA	0	0	2	0	0	0	0	0	0	0.5
105243173	Gm39165	lncRNA
105244989	Gm40506	lncRNA	8	5	12	15	13	3	6	5	6.75	10	-0.621656	0.0806633	0.19176
102633277	Gm38452	lncRNA	0	0	1	1	0	3	0	0	0.75	0.5	0.530347	0.684109	0.826605
105244963	Gm40481	lncRNA	0	0	1.85	1	3.1	1	3	0.99	2.0225	0.7125	1.45056	0.119219	0.258304
105243405	Gm39336	lncRNA
105247179	Gm42322	lncRNA	0	0	0	1	0	0	2	0	0.5	0.25	0.945384	0.581578	0.75584
102631647	Gm16041	lncRNA	53.98	41.01	54.56	58.48	43.78	69.22	57.33	70.78	60.2775	52.0075	0.158284	0.245598	0.439391
102640238	Gm36354	lncRNA	11	3	10	10	12	15	18	9	13.5	8.5	0.612809	0.0492677	0.129173
102640815	Gm36793	lncRNA
105243723	Gm39536	lncRNA
102637285	Gm34138	lncRNA
105243738	Gm39546	lncRNA
102639152	Gm35532	lncRNA
105245679	Gm41096	lncRNA
102638352	Gm34938	lncRNA
105244064	Gm26670	lncRNA	0	2	0	0	0	0	0	0	0	0.5
102636755	Gm15323	lncRNA	0	0	0	0	0	0	1	2	0.75	0
74282	1700086D15Rik	lncRNA	178	201	207	176	163	203	182	181	182.25	190.5	-0.118488	0.112829	0.247653
102639375	Gm29514	lncRNA	19.51	21.67	16.13	14.31	16.17	13.02	14.05	12.04	13.82	17.905	-0.428221	0.0959101	0.218702
108167457	Gm45999	lncRNA	3	6	5	2	1	2	2	4	2.25	4	-0.884691	0.133042	0.282226
105246180	Gm41514	lncRNA	19	22	23	27	13	20	17	41	22.75	22.75	-0.0546157	0.798429	0.89984
102640180	Gm36309	lncRNA	83	57	52	45	36	23	30	32	30.25	59.25	-1.0245	6.36e-11	6.58e-10
105245857	Gm41246	lncRNA	54	77	65	73	57	55	56	45	53.25	67.25	-0.391368	0.00299713	0.0117571
108167984	Gm46337	lncRNA	56	41	57	56	70	68	79	106	80.75	52.5	0.566529	7.41e-06	4.65e-05
102636880	Gm33830	lncRNA	0	1	0	0	0	1	0	0	0.25	0.25	-0.0546157	0.978642	0.994729
108167467	Gm46005	lncRNA
102636498	Gm33548	lncRNA	120.87	135.37	128.3	148.09	61.62	90.31	106.83	117.56	94.08	133.157	-0.555789	8.19e-09	7.11e-08
105243666	Gm39497	lncRNA	72.58	65.75	72.5	62.38	73.03	64.55	78.38	71.22	71.795	68.3025	0.0173292	0.88695	0.962285
102635136	Gm26671	lncRNA	9.82	6.39	8.47	8.05	7.1	8.3	10.19	11.12	9.1775	8.1825	0.110944	0.748837	0.86808
105245944	Gm41316	lncRNA
114763	G6bos	lncRNA	0.5	0	0.5	0	0	0	0	0.5	0.125	0.25	-1.05462	0.663783	0.815148
102640249	Gm36363	lncRNA	0	0	1	0	0	0	0	1	0.25	0.25	-0.0546157	0.978642	0.994729
BGIG10090_36632	BGIG10090_36632	lncRNA
105243259	Gm39228	lncRNA	0	0	1	1	0	1	0	0	0.25	0.5	-1.05462	0.538717	0.728395
BGIG10090_38338	BGIG10090_38338	lncRNA
105244263	Gm39904	lncRNA	0	1	0	0	2	0	0	1	0.75	0.25	1.53035	0.323529	0.526933
BGIG10090_44626	BGIG10090_44626	lncRNA
73455	1700065J18Rik	lncRNA	17	29	18	16	33	26	17	25	25.25	20	0.281668	0.190535	0.364156
BGIG10090_42666	BGIG10090_42666	lncRNA	0	1	1	2	0	0	1	0	0.25	1	-2.05462	0.154366	0.314177
BGIG10090_41666	BGIG10090_41666	lncRNA
BGIG10090_35216	BGIG10090_35216	lncRNA
102636557	Gm33591	lncRNA
BGIG10090_36562	BGIG10090_36562	lncRNA
102631926	Gm30134	lncRNA	0	1	0	1	0	0	0	0	0	0.5
BGIG10090_40220	BGIG10090_40220	lncRNA
BGIG10090_39286	BGIG10090_39286	lncRNA	360	441	355	330	375	422	376	398	392.75	371.5	0.0256333	0.623327	0.786691
BGIG10090_36664	BGIG10090_36664	lncRNA
102640097	Gm36249	lncRNA	0	0	0	0	1	0	0	0	0.25	0
102639678	Gm35933	lncRNA
105245702	Gm41113	lncRNA	89	79	94	73.09	82.8	73	99	98	88.2	83.7725	0.0196862	0.857992	0.942793
102640411	Gm36476	lncRNA	1.67	12.25	19.48	15.21	14.24	9.18	9.56	12.93	11.4775	12.1525	-0.13706	0.644251	0.798042
102635780	Gm33031	lncRNA	9	13	11	8	20	6	16	5	11.75	10.25	0.142421	0.643698	0.797682
636952	Gm7194	lncRNA	0	0	2	2	0	0	0	0	0	1
BGIG10090_42271	BGIG10090_42271	lncRNA
380765	D830013O20Rik	lncRNA
BGIG10090_35345	BGIG10090_35345	lncRNA
102642358	Gm38606	lncRNA	0	2	2	0	1	2	0	0	0.75	1	-0.469653	0.668308	0.817527
BGIG10090_38537	BGIG10090_38537	lncRNA	0	0	0	0	0	1	0	0	0.25	0
BGIG10090_44036	BGIG10090_44036	lncRNA	5.16	20	11.84	15.93	4.99	11.12	16.32	13.51	11.485	13.2325	-0.258951	0.372751	0.578715
BGIG10090_39973	BGIG10090_39973	lncRNA	7.02	0	0	0	1	6	0	0	1.75	1.755	-0.0587318	0.939242	0.994107
BGIG10090_41017	BGIG10090_41017	lncRNA	8	15	13	17	16	14	9	18	14.25	13.25	0.0503538	0.854808	0.94025
BGIG10090_34028	BGIG10090_34028	lncRNA
BGIG10090_42174	BGIG10090_42174	lncRNA
BGIG10090_37734	BGIG10090_37734	lncRNA	1	0	1	0	1	0	3	1	1.25	0.5	1.26731	0.269302	0.468648
BGIG10090_35418	BGIG10090_35418	lncRNA
105244562	Gm40155	lncRNA	0.4	0	0	0	0	1	0	3.72	1.18	0.1	3.5061	0.0439538	0.118303
100504586	Gm20300	lncRNA	1374.12	1432.45	1450.51	1478.5	1386.83	1355.29	1461.46	1438.86	1410.61	1433.89	-0.078236	0.00382165	0.0145915
108168091	Gm46421	lncRNA	74.53	79.41	57.23	117.06	60.92	69.86	49.53	66.42	61.6825	82.0575	-0.46639	0.000115	0.000599
320020	6330415G19Rik	lncRNA	28	15	27	21	20	18	43	31	28	22.75	0.244945	0.227673	0.416142
BGIG10090_38117	BGIG10090_38117	lncRNA	34.73	30	32.98	34	13.04	20	31	23	21.76	32.9275	-0.65223	0.000939	0.00412365
BGIG10090_37791	BGIG10090_37791	lncRNA	20	16	18	17	17	23	21	32	23.25	17.75	0.334796	0.139052	0.291804
102638659	Gm35170	lncRNA	61.79	52.28	54.42	43.85	51	57.64	59.71	44.85	53.3	53.085	-0.0487845	0.727234	0.856163
BGIG10090_41969	BGIG10090_41969	lncRNA	0	1	0	1	2	1	0	0	0.75	0.5	0.530347	0.684109	0.826605
102635074	Gm32502	lncRNA	8	2	3	0	4	5	1	3	3.25	3.25	-0.0546157	0.923104	0.986169
BGIG10090_39361	BGIG10090_39361	lncRNA
BGIG10090_41842	BGIG10090_41842	lncRNA	36	29	29	33	26	36	35	31	32	31.75	-0.0433004	0.810594	0.909375
BGIG10090_37458	BGIG10090_37458	lncRNA
BGIG10090_35446	BGIG10090_35446	lncRNA	7	4	10	9	6	4	6	9	6.25	7.5	-0.31765	0.415173	0.620543
105244478	Gm40079	lncRNA	2	2	1	3	5	1	6	5	4.25	2	1.03285	0.0838268	0.196738
BGIG10090_42063	BGIG10090_42063	lncRNA	0	1	0	0	0	0	0	0	0	0.25
75405	1100001I12Rik	lncRNA
102636636	Gm33646	lncRNA
BGIG10090_34080	BGIG10090_34080	lncRNA
BGIG10090_39808	BGIG10090_39808	lncRNA
105244317	Gm39951	lncRNA	18	21	27	14	22	17	21	19	19.75	20	-0.0727631	0.750478	0.869397
83673	Snhg1	lncRNA	179	184	189	166	154	188	161	189	173	179.5	-0.107828	0.16054	0.323206
105242629	Gm38788	lncRNA	2	0	1	1	0	1	2	1	1	1	-0.0546157	0.9573	1
320742	A230072C01Rik	lncRNA	250.21	318.24	309.77	311.44	280.86	246.49	242.41	315.25	271.252	297.415	-0.187457	0.00195371	0.00802925
102633169	Gm31064	lncRNA	10.56	8.56	5.85	9.5	5.84	5.09	10.33	4.62	6.47	8.6175	-0.468119	0.209832	0.392227
102638121	Gm34759	lncRNA	10	10	13	15	12	13	12	15	13	12	0.0608615	0.832993	0.926361
102637577	LOC102637577	lncRNA	42	38	54	40	41	40	40	42	40.75	43.5	-0.148831	0.343775	0.546056
BGIG10090_44116	BGIG10090_44116	lncRNA	5	1	0	0	1	3	1	1	1.5	1.5	-0.0546157	0.947716	0.99727
BGIG10090_38062	BGIG10090_38062	lncRNA	29	27	33	37	24	20	22	26	23	31.5	-0.508334	0.00972488	0.0332086
105246762	Gm42004	lncRNA
BGIG10090_38160	BGIG10090_38160	lncRNA	24	28	16	15	23	19	13	23	19.5	20.75	-0.144253	0.525911	0.721025
BGIG10090_38398	BGIG10090_38398	lncRNA
BGIG10090_44204	BGIG10090_44204	lncRNA
BGIG10090_36256	BGIG10090_36256	lncRNA
105244104	Gm39777	lncRNA
BGIG10090_40348	BGIG10090_40348	lncRNA
BGIG10090_44574	BGIG10090_44574	lncRNA	0	0	0	0	0	0.49	0	0	0.1225	0
BGIG10090_37545	BGIG10090_37545	lncRNA	7.99	8	4	9	6	8	7	2	5.75	7.2475	-0.388537	0.333155	0.535478
BGIG10090_40231	BGIG10090_40231	lncRNA	0	0	0	1	0	0	0	0	0	0.25
BGIG10090_42862	BGIG10090_42862	lncRNA
BGIG10090_34515	BGIG10090_34515	lncRNA	1	1	5	4	5	0	2	3	2.5	2.75	-0.192119	0.760383	0.876576
102640130	Gm36271	lncRNA	0	1	0	0	0	1	0	0	0.25	0.25	-0.0546157	0.978642	0.994729
102636709	Mypopos	lncRNA	61.15	48.01	55	55.01	62.97	48.26	49.9	50	52.7825	54.7925	-0.108534	0.435226	0.639963
BGIG10090_44296	BGIG10090_44296	lncRNA
BGIG10090_39789	BGIG10090_39789	lncRNA	0	0	0	1	0	0	0	0	0	0.25
BGIG10090_39378	BGIG10090_39378	lncRNA	275.1	256.07	262.77	229.3	239.65	229.93	257.19	186.75	228.38	255.81	-0.218252	0.00088	0.00388704
BGIG10090_40123	BGIG10090_40123	lncRNA
BGIG10090_36298	BGIG10090_36298	lncRNA	0	0	0	1	0	1	3	0	1	0.25	1.94538	0.177479	0.346594
BGIG10090_34283	BGIG10090_34283	lncRNA	0	0	1	2	0	1	0	0	0.25	0.75	-1.63958	0.290193	0.491141
BGIG10090_43362	BGIG10090_43362	lncRNA	0	0	2	1	2	0	3	1	1.5	0.75	0.945384	0.339831	0.542207
BGIG10090_34678	BGIG10090_34678	lncRNA
BGIG10090_43360	BGIG10090_43360	lncRNA	3.53	5.49	6.66	14.69	9.59	10.86	2.83	9.16	8.11	7.5925	0.0405112	0.911417	0.978944
BGIG10090_34307	BGIG10090_34307	lncRNA
70538	5730435O14Rik	lncRNA	0	0	0	2	0	0	1	0	0.25	0.5	-1.05462	0.538717	0.728395
BGIG10090_44194	BGIG10090_44194	lncRNA
BGIG10090_39565	BGIG10090_39565	lncRNA	0	1	0	0	0	0	0	0	0	0.25
BGIG10090_35972	BGIG10090_35972	lncRNA	0	2	2	1	4	1	0	4	2.25	1.25	0.793381	0.313818	0.517751
102635619	Gm32908	lncRNA	2	4	0	3	6	1	3	3	3.25	2.25	0.475899	0.44296	0.644813
BGIG10090_42403	BGIG10090_42403	lncRNA	0	3	0	0	0	1	2	1	1	0.75	0.360422	0.742293	0.864988
BGIG10090_42131	BGIG10090_42131	lncRNA	40	51	55	25	42	35	43	47	41.75	42.75	-0.088764	0.571661	0.751785
BGIG10090_41051	BGIG10090_41051	lncRNA	8.61	11.03	7.57	15.41	9.25	14.4	18.24	28.92	17.7025	10.655	0.677807	0.0137959	0.0449504
BGIG10090_42450	BGIG10090_42450	lncRNA	1.94	2	3	0	0	1	2	2	1.25	1.735	-0.527623	0.530197	0.724333
BGIG10090_37404	BGIG10090_37404	lncRNA	0	0	0	0	0	0	2	0	0.5	0
BGIG10090_36877	BGIG10090_36877	lncRNA	47	39	59	61	57	55	77	68	64.25	51.5	0.264508	0.0492173	0.129094
BGIG10090_36616	BGIG10090_36616	lncRNA
BGIG10090_42865	BGIG10090_42865	lncRNA	13	15	11	12	6	4	8	8	6.5	12.75	-1.0266	0.00239265	0.00961279
BGIG10090_38246	BGIG10090_38246	lncRNA
BGIG10090_44421	BGIG10090_44421	lncRNA
BGIG10090_44639	BGIG10090_44639	lncRNA
BGIG10090_36478	BGIG10090_36478	lncRNA	6.26	5.39	4.04	1	1.07	3.03	4.97	4.67	3.435	4.1725	-0.335218	0.522549	0.717417
BGIG10090_43667	BGIG10090_43667	lncRNA
BGIG10090_42275	BGIG10090_42275	lncRNA
BGIG10090_45335	BGIG10090_45335	lncRNA	478.83	450.77	443.1	378.01	385.62	385.64	405.63	431.43	402.08	437.678	-0.177001	0.000379	0.0017987
BGIG10090_39383	BGIG10090_39383	lncRNA	0	0	0	0	0	1	0	0	0.25	0
BGIG10090_38148	BGIG10090_38148	lncRNA
BGIG10090_34690	BGIG10090_34690	lncRNA	0	0	0	0	0	1	0	0	0.25	0
BGIG10090_43229	BGIG10090_43229	lncRNA
BGIG10090_39165	BGIG10090_39165	lncRNA
BGIG10090_42660	BGIG10090_42660	lncRNA	2	1	7	5	4	3	8	6	5.25	3.75	0.430811	0.37366	0.579773
BGIG10090_35474	BGIG10090_35474	lncRNA	24.93	35.62	45.14	25.78	40.24	33.9	36.12	28.81	34.7675	32.8675	0.0264619	0.880111	0.958155
BGIG10090_38402	BGIG10090_38402	lncRNA	6.86	5.92	4.02	1.53	2.97	0	6.17	4	3.285	4.5825	-0.534857	0.301686	0.503409
BGIG10090_42332	BGIG10090_42332	lncRNA	17	12	17	10	6	13	7	9	8.75	14	-0.732688	0.0168649	0.053505
BGIG10090_39670	BGIG10090_39670	lncRNA	2	2.81	3	6	7	4	0	8	4.75	3.4525	0.40567	0.42353	0.628616
BGIG10090_40621	BGIG10090_40621	lncRNA	0	0	0	0	0	0	1	0	0.25	0
BGIG10090_34542	BGIG10090_34542	lncRNA	1	6	2	1	6	1	2	2	2.75	2.5	0.0828878	0.895317	0.967989
BGIG10090_43510	BGIG10090_43510	lncRNA
BGIG10090_36078	BGIG10090_36078	lncRNA
BGIG10090_43220	BGIG10090_43220	lncRNA
BGIG10090_38128	BGIG10090_38128	lncRNA
BGIG10090_34081	BGIG10090_34081	lncRNA
BGIG10090_41521	BGIG10090_41521	lncRNA	6003	5841	5448	5994	7466	7594	7037	6753	7212.5	5821.5	0.254493	9.92e-90	7.72e-88
BGIG10090_34606	BGIG10090_34606	lncRNA	24	27	22	16	35	31	29	35	32.5	22.25	0.492019	0.0123741	0.0408814
BGIG10090_40884	BGIG10090_40884	lncRNA	17	13	7	12	7	10	7	13	9.25	12.25	-0.459872	0.141315	0.29533
BGIG10090_44171	BGIG10090_44171	lncRNA	5	3.41	5.29	0	2	4	1.18	2.03	2.3025	3.425	-0.627519	0.302583	0.504115
BGIG10090_34749	BGIG10090_34749	lncRNA	3	0	1	1	4	5	2	3	3.5	1.25	1.43081	0.0424944	0.115505
BGIG10090_36091	BGIG10090_36091	lncRNA
BGIG10090_35761	BGIG10090_35761	lncRNA	1.52	0	4.01	5.08	3	8.91	3.1	3	4.5025	2.6525	0.708758	0.196468	0.372839
BGIG10090_43246	BGIG10090_43246	lncRNA
BGIG10090_38013	BGIG10090_38013	lncRNA
BGIG10090_40172	BGIG10090_40172	lncRNA	0	0	2.05	3.98	1.02	0.79	1.93	2.02	1.44	1.5075	-0.120705	0.885789	0.96145
BGIG10090_43219	BGIG10090_43219	lncRNA
BGIG10090_42356	BGIG10090_42356	lncRNA	1	0	3	2	0	1	0	0	0.25	1.5	-2.63958	0.0428689	0.116186
BGIG10090_35967	BGIG10090_35967	lncRNA
BGIG10090_44308	BGIG10090_44308	lncRNA
BGIG10090_39246	BGIG10090_39246	lncRNA	4	5	4	5	4	5	3	4	4	4.5	-0.224541	0.650252	0.803231
BGIG10090_41063	BGIG10090_41063	lncRNA
BGIG10090_40165	BGIG10090_40165	lncRNA	0	1	0	1	0	0	1	0	0.25	0.5	-1.05462	0.538717	0.728395
BGIG10090_43997	BGIG10090_43997	lncRNA	1.74	6.23	4.06	1.39	2.87	8.1	5.15	7.37	5.8725	3.355	0.753046	0.119861	0.259378
BGIG10090_43604	BGIG10090_43604	lncRNA	1	0	0	0	0	0	0	1	0.25	0.25	-0.0546157	0.978642	0.994729
BGIG10090_43862	BGIG10090_43862	lncRNA
BGIG10090_40209	BGIG10090_40209	lncRNA
BGIG10090_44279	BGIG10090_44279	lncRNA
BGIG10090_34239	BGIG10090_34239	lncRNA
BGIG10090_44272	BGIG10090_44272	lncRNA
BGIG10090_37666	BGIG10090_37666	lncRNA	0	0	2	0	0	0	0	0	0	0.5
BGIG10090_44111	BGIG10090_44111	lncRNA	1	0	1	0	1	1	0	0	0.5	0.5	-0.0546157	0.969799	1
BGIG10090_34988	BGIG10090_34988	lncRNA	3	1	2	1	2	4	3	6	3.75	1.75	1.04492	0.101095	0.226853
BGIG10090_34409	BGIG10090_34409	lncRNA
BGIG10090_37028	BGIG10090_37028	lncRNA
BGIG10090_43264	BGIG10090_43264	lncRNA
BGIG10090_36183	BGIG10090_36183	lncRNA	1	0	0	0	0	0	0	1	0.25	0.25	-0.0546157	0.978642	0.994729
BGIG10090_40321	BGIG10090_40321	lncRNA
BGIG10090_38520	BGIG10090_38520	lncRNA	1939.74	1978.69	2000.66	1990.79	1915.25	1839.97	1825.4	1975.03	1888.91	1977.47	-0.120716	1.96e-07	1.49e-06
BGIG10090_34882	BGIG10090_34882	lncRNA
BGIG10090_43599	BGIG10090_43599	lncRNA	0	0	0	0	0	0	1	0	0.25	0
BGIG10090_37220	BGIG10090_37220	lncRNA
BGIG10090_36367	BGIG10090_36367	lncRNA	60.51	54	48.95	55.09	49.95	54.83	51	47	50.695	54.6375	-0.162664	0.247326	0.441764
BGIG10090_36894	BGIG10090_36894	lncRNA
BGIG10090_44179	BGIG10090_44179	lncRNA
BGIG10090_42269	BGIG10090_42269	lncRNA
BGIG10090_45562	BGIG10090_45562	lncRNA	2	0	1	1	1	1	0	1	0.75	1	-0.469653	0.668308	0.817527
BGIG10090_43961	BGIG10090_43961	lncRNA
BGIG10090_34174	BGIG10090_34174	lncRNA
BGIG10090_42113	BGIG10090_42113	lncRNA
BGIG10090_43298	BGIG10090_43298	lncRNA	2	3	5	2	7	5	3	5	5	3	0.68235	0.188018	0.360371
BGIG10090_34543	BGIG10090_34543	lncRNA	16	18	15	15	13	10	9	12	11	16	-0.595184	0.0335662	0.0951097
BGIG10090_35575	BGIG10090_35575	lncRNA	1521	1469.46	1591.32	1609.58	1388.63	1447.22	1632.06	1475.53	1485.86	1547.84	-0.113574	1.45e-05	8.73e-05
BGIG10090_38998	BGIG10090_38998	lncRNA	0	0	0	1	0	1	1	0	0.5	0.25	0.945384	0.581578	0.75584
BGIG10090_37978	BGIG10090_37978	lncRNA
BGIG10090_38873	BGIG10090_38873	lncRNA	5	6	2	4	9	4	7	3	5.75	4.25	0.381483	0.405684	0.610218
BGIG10090_35334	BGIG10090_35334	lncRNA
BGIG10090_40750	BGIG10090_40750	lncRNA	4.52	1.78	3.88	4.11	3.24	7.54	8.74	5.87	6.3475	3.5725	0.774639	0.097481	0.220316
BGIG10090_34784	BGIG10090_34784	lncRNA
BGIG10090_42182	BGIG10090_42182	lncRNA	34.19	97.08	130.84	143.24	65.04	36.43	68.63	154.64	81.185	101.338	-0.374499	0.000471	0.00219146
BGIG10090_35878	BGIG10090_35878	lncRNA	1.99	3.01	2.59	0	7	2.01	4	5	4.5025	1.8975	1.19201	0.0457302	0.121779
BGIG10090_37486	BGIG10090_37486	lncRNA	3	3	2	6	4	3	4	2	3.25	3.5	-0.161531	0.77119	0.883718
BGIG10090_35579	BGIG10090_35579	lncRNA
BGIG10090_37893	BGIG10090_37893	lncRNA	251.32	231.51	243.3	259.3	225.34	225.54	254.4	258.48	240.94	246.357	-0.0866952	0.184636	0.355824
102636490	Gm33542	lncRNA	1	0	0	0	2	0	2	0	1	0.25	1.94538	0.177479	0.346594
102637478	Gm34276	lncRNA	0	1	0	1	0	0	3	0	0.75	0.5	0.530347	0.684109	0.826605
BGIG10090_44898	BGIG10090_44898	lncRNA
BGIG10090_42605	BGIG10090_42605	lncRNA
BGIG10090_45516	BGIG10090_45516	lncRNA	5	1	2	4	5	1.99	2	6	3.7475	3	0.26635	0.632556	0.788822
BGIG10090_42735	BGIG10090_42735	lncRNA	0	0	2	0	2	0	1	2	1.25	0.5	1.26731	0.269302	0.468648
BGIG10090_36032	BGIG10090_36032	lncRNA	1	2	2.29	3	5.9	5	3	4	4.475	2.0725	1.0559	0.0708493	0.173098
BGIG10090_43901	BGIG10090_43901	lncRNA	145	158	169	131.02	139	131.54	152.27	208	157.702	150.755	0.0103839	0.89941	0.970983
BGIG10090_38040	BGIG10090_38040	lncRNA
BGIG10090_44833	BGIG10090_44833	lncRNA
BGIG10090_34488	BGIG10090_34488	lncRNA	0	0	0	0	0	0	0	1	0.25	0
BGIG10090_39735	BGIG10090_39735	lncRNA
328855	E330032C10Rik	lncRNA	14.68	10.03	8.95	10.66	25.91	11.19	11.55	18.84	16.8725	11.08	0.5521	0.0453527	0.121016
108169151	Gm46964	lncRNA
73358	1700054M17Rik	lncRNA	0	0	0	0	0	0	1	0	0.25	0
BGIG10090_36946	BGIG10090_36946	lncRNA
BGIG10090_41446	BGIG10090_41446	lncRNA
BGIG10090_39855	BGIG10090_39855	lncRNA	1	0	3	2	1	5	6	2	3.5	1.5	1.16778	0.0831095	0.195392
BGIG10090_40614	BGIG10090_40614	lncRNA	1.45	15	7.81	0.53	0	10.17	9.09	0	4.815	6.1975	-0.418766	0.337297	0.540718
BGIG10090_43550	BGIG10090_43550	lncRNA	2	0	5	2	1	3	0	3	1.75	2.25	-0.417186	0.564533	0.746704
BGIG10090_41681	BGIG10090_41681	lncRNA	0	0	1	1	0	0	1	0	0.25	0.5	-1.05462	0.538717	0.728395
102640956	Gm36897	lncRNA	0	3	2	6	4	1	4	2	2.75	2.75	-0.0546157	0.929249	0.988811
BGIG10090_45182	BGIG10090_45182	lncRNA
BGIG10090_34146	BGIG10090_34146	lncRNA
BGIG10090_41233	BGIG10090_41233	lncRNA	0	0	0	0	1	1	1	1	1	0
BGIG10090_39928	BGIG10090_39928	lncRNA
320478	Sox2ot	lncRNA	864	892.73	966.7	874	851.31	738	708	763	765.077	899.357	-0.287905	4.32e-16	6.22e-15
102632898	Gm16230	lncRNA	2	0	2	1	1	2	1	1	1.25	1.25	-0.0546157	0.952265	0.998501
BGIG10090_35581	BGIG10090_35581	lncRNA
BGIG10090_44517	BGIG10090_44517	lncRNA	0	0	0	0	0	0.49	0	0	0.1225	0
BGIG10090_40830	BGIG10090_40830	lncRNA
BGIG10090_39493	BGIG10090_39493	lncRNA
BGIG10090_35129	BGIG10090_35129	lncRNA
BGIG10090_36176	BGIG10090_36176	lncRNA	0	0.47	1	0	2	0	1	1	1	0.3675	1.38957	0.288847	0.491392
BGIG10090_43394	BGIG10090_43394	lncRNA
BGIG10090_34357	BGIG10090_34357	lncRNA	0	0	1	0	1	1	0	1	0.75	0.25	1.53035	0.323529	0.526933
BGIG10090_44409	BGIG10090_44409	lncRNA
102638441	Gm35007	lncRNA	1	0	3	0	2	2	2	1	1.75	1	0.752739	0.396016	0.600361
BGIG10090_42914	BGIG10090_42914	lncRNA	119	128	136	93	86	96	98	109	97.25	119	-0.345807	0.000438	0.00204998
BGIG10090_42215	BGIG10090_42215	lncRNA	37	49	44	34	44	33	40	31	37	41	-0.202714	0.214882	0.399839
BGIG10090_34891	BGIG10090_34891	lncRNA	0	1	1	1	0	0	0	1	0.25	0.75	-1.63958	0.290193	0.491141
BGIG10090_41678	BGIG10090_41678	lncRNA
BGIG10090_40028	BGIG10090_40028	lncRNA
BGIG10090_43643	BGIG10090_43643	lncRNA	15.1	9.33	10.33	11.28	3.6	8.5	7.76	7.55	6.8525	11.51	-0.802801	0.0190062	0.0591255
BGIG10090_41562	BGIG10090_41562	lncRNA	187	194	244	218	158	184	185	187	178.5	210.75	-0.294224	5.89e-05	0.000324
BGIG10090_39426	BGIG10090_39426	lncRNA
BGIG10090_38163	BGIG10090_38163	lncRNA	1	2	2	1	1	0	0	1	0.5	1.5	-1.63958	0.134703	0.284718
108167563	Gm46061	lncRNA	0	0	1	0	0	0	0	0	0	0.25
78438	A930028N01Rik	lncRNA	1	0	0	0	0	0	0	0	0	0.25
102637576	Gm15283	lncRNA	1	2	0	0	1	1	0	0	0.5	0.75	-0.639578	0.623667	0.784792
102637061	Gm33966	lncRNA	0	1	3	0	2	0	0	0	0.5	1	-1.05462	0.384632	0.590481
BGIG10090_38358	BGIG10090_38358	lncRNA
BGIG10090_37037	BGIG10090_37037	lncRNA
102640789	Gm36772	lncRNA
BGIG10090_43104	BGIG10090_43104	lncRNA	105.85	122.11	128.24	113.16	94.99	98.16	112.43	115.91	105.373	117.34	-0.209812	0.0300847	0.0870065
69895	Snhg8	lncRNA	144	150	137	164	106	109	143	155	128.25	148.75	-0.268547	0.00197439	0.0080944
BGIG10090_44673	BGIG10090_44673	lncRNA
102639928	Gm36126	lncRNA	2	0	2	0	1	0	0	1	0.5	1	-1.05462	0.384632	0.590481
BGIG10090_36551	BGIG10090_36551	lncRNA
BGIG10090_42799	BGIG10090_42799	lncRNA
BGIG10090_35856	BGIG10090_35856	lncRNA	8	9	9	11	11	7	10	11	9.75	9.25	0.0213331	0.948612	0.996734
BGIG10090_36773	BGIG10090_36773	lncRNA	0	2	0	0	0	0	0	0	0	0.5
BGIG10090_34695	BGIG10090_34695	lncRNA
BGIG10090_39387	BGIG10090_39387	lncRNA	3.98	8.58	8.97	6.86	5.01	2.01	6.31	14.1	6.8575	7.0975	-0.104244	0.787216	0.890821
BGIG10090_37616	BGIG10090_37616	lncRNA
BGIG10090_39030	BGIG10090_39030	lncRNA	2	0	11	5	1	5	2	4	3	4.5	-0.639578	0.229415	0.418559
BGIG10090_40937	BGIG10090_40937	lncRNA	0	1	0	1	1	0	0	1	0.5	0.5	-0.0546157	0.969799	1
BGIG10090_38941	BGIG10090_38941	lncRNA	1	0	0	0	1	0	1	1	0.75	0.25	1.53035	0.323529	0.526933
BGIG10090_41690	BGIG10090_41690	lncRNA	8	4	5	6	4	8	0	5	4.25	5.75	-0.490715	0.284798	0.48723
102635416	Gm32762	lncRNA	3	1	2	0	1	1	0	1	0.75	1.5	-1.05462	0.286973	0.489522
BGIG10090_43513	BGIG10090_43513	lncRNA	0	0	0	0	0	0	0	1	0.25	0
BGIG10090_36029	BGIG10090_36029	lncRNA	0	0	0	0	0	1	0	0	0.25	0
BGIG10090_34228	BGIG10090_34228	lncRNA	109	93	114	111	110	81	87	71	87.25	106.75	-0.345625	0.000873	0.00386072
BGIG10090_41136	BGIG10090_41136	lncRNA	1	2.97	0	0	1	0	0	0	0.25	0.9925	-2.04375	0.157337	0.317901
105246993	Gm42181	lncRNA
105244454	Gm40060	lncRNA
108168223	Gm46502	lncRNA	9	11	5	12	8	9	6	9	8	9.25	-0.264069	0.447682	0.647888
102638929	Gm35372	lncRNA
105245717	Gm41125	lncRNA	1	4	4	2	4	3	3	5	3.75	2.75	0.392843	0.490104	0.687894
BGIG10090_37924	BGIG10090_37924	lncRNA	193.82	163.71	176.44	183.68	142.68	177.22	172.01	154.42	161.583	179.412	-0.205625	0.00852893	0.0295934
BGIG10090_44332	BGIG10090_44332	lncRNA	1	1	4	2	0	1	0	1	0.5	2	-2.05462	0.0439849	0.118312
BGIG10090_36275	BGIG10090_36275	lncRNA	0	4	1	0	1	3	1	1	1.5	1.25	0.208419	0.811034	0.908957
BGIG10090_40929	BGIG10090_40929	lncRNA
BGIG10090_40696	BGIG10090_40696	lncRNA	4	3	1	3	0	3	4	1	2	2.75	-0.514047	0.440266	0.642577
BGIG10090_41827	BGIG10090_41827	lncRNA
BGIG10090_38429	BGIG10090_38429	lncRNA	0	0	0	0	0	0	1	0	0.25	0
BGIG10090_37487	BGIG10090_37487	lncRNA	0	0	0	0	0	1	0	0	0.25	0
BGIG10090_37050	BGIG10090_37050	lncRNA	0	0	0	0	1	0	0.76	0	0.44	0
BGIG10090_44604	BGIG10090_44604	lncRNA
BGIG10090_38867	BGIG10090_38867	lncRNA	8.06	7.98	5.09	5.87	9.99	6.25	4	4.46	6.175	6.75	-0.183064	0.648388	0.801828
BGIG10090_35895	BGIG10090_35895	lncRNA
BGIG10090_36557	BGIG10090_36557	lncRNA
BGIG10090_39362	BGIG10090_39362	lncRNA
BGIG10090_34455	BGIG10090_34455	lncRNA	0	0	1	0	0	1	0	1	0.5	0.25	0.945384	0.581578	0.75584
BGIG10090_44081	BGIG10090_44081	lncRNA	53.64	72.36	48	48.69	64.42	54.03	72.53	64.18	63.79	55.6725	0.14175	0.283382	0.48551
BGIG10090_39821	BGIG10090_39821	lncRNA	10	11	8	5	8	10	11	6	8.75	8.5	-0.0127956	0.970614	0.998593
BGIG10090_34540	BGIG10090_34540	lncRNA	0	0	0	0	0	1	0	0	0.25	0
BGIG10090_37937	BGIG10090_37937	lncRNA
BGIG10090_34277	BGIG10090_34277	lncRNA	0	0	0	0	0	1	1	0	0.5	0
102635051	Gm32486	lncRNA	0	1	1	0	1	0	0	0	0.25	0.5	-1.05462	0.538717	0.728395
105243219	Gm39198	lncRNA	35	29	33	42	21	37	41	31	32.5	34.75	-0.151189	0.390214	0.594913
BGIG10090_34213	BGIG10090_34213	lncRNA	0	1	0	0	1	0	0	0	0.25	0.25	-0.0546157	0.978642	0.994729
BGIG10090_38015	BGIG10090_38015	lncRNA
69430	1700048O20Rik	lncRNA	88.11	69	42	89	32.9	31	38	38	34.975	72.0275	-1.09684	2.58e-14	3.35e-13
BGIG10090_39876	BGIG10090_39876	lncRNA	0	0	1	0	0	0	0	0	0	0.25
BGIG10090_43778	BGIG10090_43778	lncRNA	4	0	2	1	0	2	2	2	1.5	1.75	-0.277008	0.729595	0.857629
105242891	LOC105242891	lncRNA	51	75.03	66	44	54	50.9	52.03	50.01	51.735	59.0075	-0.244373	0.0749508	0.181094
BGIG10090_37920	BGIG10090_37920	lncRNA	0	4	1	1	2	2	3	2	2.25	1.5	0.530347	0.480993	0.6806
BGIG10090_34793	BGIG10090_34793	lncRNA
BGIG10090_35498	BGIG10090_35498	lncRNA	25.41	18.33	20.93	25.53	27.36	17.22	28.94	28.72	25.56	22.55	0.126145	0.544559	0.72833
BGIG10090_35240	BGIG10090_35240	lncRNA
BGIG10090_34474	BGIG10090_34474	lncRNA	0	0	0	0	0	0	0	1	0.25	0
BGIG10090_37805	BGIG10090_37805	lncRNA	1	0	0	0	0	0	0	0	0	0.25
BGIG10090_42157	BGIG10090_42157	lncRNA	2.02	6.29	4.08	6.19	5.41	1.32	3.14	4.05	3.48	4.645	-0.471207	0.354311	0.557932
BGIG10090_45417	BGIG10090_45417	lncRNA	25.65	19.05	23.69	13.03	11.26	22.87	21.53	14.29	17.4875	20.355	-0.273675	0.243869	0.436861
BGIG10090_42609	BGIG10090_42609	lncRNA	1	0	1	0	1	0	0	1	0.5	0.5	-0.0546157	0.969799	1
BGIG10090_38303	BGIG10090_38303	lncRNA	4	7	1	5	1	5	3	3	3	4.25	-0.557116	0.302047	0.503695
BGIG10090_36088	BGIG10090_36088	lncRNA
BGIG10090_42397	BGIG10090_42397	lncRNA
BGIG10090_42254	BGIG10090_42254	lncRNA	0	0	0	1	0	0	0	0	0	0.25
BGIG10090_42483	BGIG10090_42483	lncRNA
BGIG10090_37691	BGIG10090_37691	lncRNA
BGIG10090_37772	BGIG10090_37772	lncRNA
105246516	Gm41797	lncRNA	0	0	0	0	1	1	0	0	0.5	0
105242595	LOC105242595	lncRNA	0	0	0	1	0	0	0	0	0	0.25
52480	Snhg14	lncRNA	197.76	207.61	235.12	178.33	219.89	158.01	202.6	178.74	189.81	204.705	-0.163606	0.0243309	0.0729516
102634044	Gm31725	lncRNA	4	3	15	4	5	4	5	7	5.25	6.5	-0.362738	0.39007	0.594936
BGIG10090_41149	BGIG10090_41149	lncRNA
BGIG10090_44956	BGIG10090_44956	lncRNA	18.14	21.69	34.33	20.78	21.85	22.51	21.52	30.41	24.0725	23.735	-0.0342458	0.869621	0.950465
BGIG10090_38863	BGIG10090_38863	lncRNA
BGIG10090_39822	BGIG10090_39822	lncRNA	25	27	32	23	19	22	23	26	22.5	26.75	-0.30423	0.139605	0.292772
BGIG10090_34262	BGIG10090_34262	lncRNA	10	18	16	16	7	8	17	13	11.25	15	-0.469653	0.0970224	0.219466
BGIG10090_37909	BGIG10090_37909	lncRNA	12.48	12.31	15.86	9.01	12.99	20.3	13.95	5.98	13.305	12.415	0.0452685	0.873591	0.953335
BGIG10090_38664	BGIG10090_38664	lncRNA	110	97	120	117	116	98	100	100	103.5	111	-0.155545	0.114404	0.250525
BGIG10090_40488	BGIG10090_40488	lncRNA	0	0	0	1	0	1	0	1	0.5	0.25	0.945384	0.581578	0.75584
105243257	Gm39226	lncRNA	7	8	6	1	2	6	10	7	6.25	5.5	0.129809	0.757978	0.874814
BGIG10090_43488	BGIG10090_43488	lncRNA	0	1	1	0	0	2	0	0	0.5	0.5	-0.0546157	0.969799	1
BGIG10090_43223	BGIG10090_43223	lncRNA	196	214	193	176	137	163	134	211	161.25	194.75	-0.32694	1.98e-05	0.000117
BGIG10090_37149	BGIG10090_37149	lncRNA
BGIG10090_38025	BGIG10090_38025	lncRNA	0	1	0	0	1	0	0	0	0.25	0.25	-0.0546157	0.978642	0.994729
BGIG10090_40120	BGIG10090_40120	lncRNA
BGIG10090_37479	BGIG10090_37479	lncRNA	42.07	42.11	30.67	25.43	24.38	37.95	38.92	19.97	30.305	35.07	-0.265297	0.137545	0.289307
102632681	Gm30690	lncRNA	43	35	55	35	41	37	39	56	43.25	42	-0.0123049	0.937229	0.99247
BGIG10090_37904	BGIG10090_37904	lncRNA
BGIG10090_41507	BGIG10090_41507	lncRNA
BGIG10090_39317	BGIG10090_39317	lncRNA	26.37	27.43	26.8	22.48	20.79	28.74	21.16	36.11	26.7	25.77	-0.00346854	0.986105	0.991325
BGIG10090_37629	BGIG10090_37629	lncRNA
BGIG10090_37867	BGIG10090_37867	lncRNA
BGIG10090_44996	BGIG10090_44996	lncRNA
102631676	Gm6360	lncRNA	0	0	0	0	0	0	1	0	0.25	0
105244824	Gm40361	lncRNA
102640797	Gm28938	lncRNA
105243856	105243856	lncRNA	1	4	0	2	1	4	2	1	2	1.75	0.138029	0.853164	0.939606
100038689	Gm10421	lncRNA	1	1	0	1	0	0	0	0	0	0.75
105243109	Gm39121	lncRNA	22	31	22	27	27	38	27	30	30.5	25.5	0.203696	0.291625	0.490753
74173	Rab10os	lncRNA	596.39	580.99	625.45	558.27	505.53	582.95	521	546.99	539.117	590.275	-0.185403	1.58e-05	9.44e-05
73489	1700080N15Rik	lncRNA	79.58	150.58	150.87	181.72	150.58	75.45	50.32	147.08	105.858	140.688	-0.464986	4.76e-07	3.45e-06
319812	9430018G01Rik	lncRNA	71	68	69	72	74	66	80	55	68.75	70	-0.0806109	0.510401	0.706945
BGIG10090_37301	BGIG10090_37301	lncRNA	9	5	6	10	15	10	26	15	16.5	7.5	1.08289	0.000399	0.00188278
BGIG10090_38280	BGIG10090_38280	lncRNA
BGIG10090_35654	BGIG10090_35654	lncRNA	8.94	7	6	2.75	4.95	3.95	4.65	7.98	5.3825	6.1725	-0.252194	0.552796	0.736047
BGIG10090_41259	BGIG10090_41259	lncRNA	53.11	30.51	50.08	38.37	32.45	34.64	44	36	36.7725	43.0175	-0.280912	0.0824278	0.194147
102639235	Gm35591	lncRNA
105243506	Gm39408	lncRNA	22	19	27	29	18	28	24	20	22.5	24.25	-0.162675	0.440843	0.643051
105243761	Gm39556	lncRNA	687.55	915.17	792.36	849.72	726.1	742.95	851.73	789.02	777.45	811.2	-0.115923	0.00136181	0.00579366
BGIG10090_42520	BGIG10090_42520	lncRNA	0	0	1	0	0	1	0	1	0.5	0.25	0.945384	0.581578	0.75584
BGIG10090_39853	BGIG10090_39853	lncRNA
BGIG10090_40895	BGIG10090_40895	lncRNA
BGIG10090_43043	BGIG10090_43043	lncRNA	7	5	17.45	15	11	12	9	15	11.75	11.1125	0.0258616	0.931702	0.990463
BGIG10090_36605	BGIG10090_36605	lncRNA	0	1	0	0	0	0	0	0	0	0.25
105246422	Gm41712	lncRNA	0	0	0	0	0	1	0	1	0.5	0
78328	1810035K13Rik	lncRNA
77594	4930552P12Rik	lncRNA	15	13	32	14	22	14	25	22	20.75	18.5	0.11097	0.630132	0.788047
75845	4930567K12Rik	lncRNA
434310	AY512931	lncRNA	5.13	6.8	5	5.81	6.04	8.12	9.04	6.28	7.37	5.685	0.319889	0.424951	0.630139
108168072	Gm46406	lncRNA	1	6	3	9	1	9	6	7	5.75	4.75	0.221019	0.620364	0.783974
93895	Msx1os	lncRNA
105243877	Gm39603	lncRNA	46.78	63.74	61.38	38.35	43.23	54.79	59.71	36.78	48.6275	52.5625	-0.166877	0.244736	0.438118
102640206	Gm36329	lncRNA
102631845	Gm30075	lncRNA	6	9	20	13	9	11	13	4	9.25	12	-0.430125	0.171097	0.338281
102640526	LOC102640526	lncRNA	48	40	55	53	49	65	47	61	55.5	49	0.12509	0.375846	0.581963
102631960	Gm30159	lncRNA	6.73	6.16	4.81	3.6	3.06	1.3	8.34	4.48	4.295	5.325	-0.364739	0.43424	0.639486
BGIG10090_35099	BGIG10090_35099	lncRNA	0	0	0	0	0	0	2	1	0.75	0
BGIG10090_34978	BGIG10090_34978	lncRNA	3.96	8	2	1.48	0	8	4.59	7.26	4.9625	3.86	0.307851	0.527792	0.722532
BGIG10090_43014	BGIG10090_43014	lncRNA	0	1	3	0	1	2	1	0	1	1	-0.0546157	0.9573	1
BGIG10090_43489	BGIG10090_43489	lncRNA	277	257	255	256	212	211	215	211	212.25	261.25	-0.354282	9.84e-08	7.7e-07
BGIG10090_44748	BGIG10090_44748	lncRNA	8877	10182	9665	10458	8448	8375	9582	9951	9089	9795.5	-0.162613	4.21e-54	1.86e-52
102632823	Gm30797	lncRNA
102637042	Gm33951	lncRNA
BGIG10090_42548	BGIG10090_42548	lncRNA
BGIG10090_41132	BGIG10090_41132	lncRNA	12.67	11.41	14.14	11.09	8.93	6.48	5.97	23.42	11.2	12.3275	-0.192997	0.516619	0.712834
102640706	Gm36710	lncRNA
105243244	Gm39217	lncRNA	1	1	0	0	0	1	1	0	0.5	0.5	-0.0546157	0.969799	1
BGIG10090_39867	BGIG10090_39867	lncRNA	5.1	0	4	2.27	0	2.15	2.98	3	2.0325	2.8425	-0.538521	0.413076	0.618422
BGIG10090_43105	BGIG10090_43105	lncRNA
BGIG10090_44677	BGIG10090_44677	lncRNA	0	0	0	0	0	0	0.17	0	0.0425	0
78199	4930527G23Rik	lncRNA
102631594	Gm29891	lncRNA	0	0	0	0	0	1	0	0	0.25	0
105245067	Gm16087	lncRNA	1	0	4	1	0	1	1	1	0.75	1.5	-1.05462	0.286973	0.489522
108167524	Gm46033	lncRNA	86.15	64.61	104.51	127.28	146.11	128.71	112.63	102.89	122.585	95.6375	0.303518	0.00196006	0.00805224
102640746	Gm36742	lncRNA	2	1	2	3	1	2	1	1	1.25	2	-0.732688	0.366421	0.57143
76873	4930447F24Rik	lncRNA	1	0	0	2	1	0	1	0	0.5	0.75	-0.639578	0.623667	0.784792
105246897	Gm42098	lncRNA
74925	4930479D17Rik	lncRNA	4	3	4	6	3	2	4	3	3	4.25	-0.557116	0.302047	0.503695
105242571	Gm38745	lncRNA	9	6	7	9	5	11	8	14	9.5	7.75	0.239115	0.492295	0.69015
BGIG10090_35669	BGIG10090_35669	lncRNA
105245955	Gm41327	lncRNA	4	7	5	5	3	5	6	4	4.5	5.25	-0.277008	0.549368	0.732552
BGIG10090_39978	BGIG10090_39978	lncRNA	0	0	2	0	0	2	0	1	0.75	0.5	0.530347	0.684109	0.826605
BGIG10090_45356	BGIG10090_45356	lncRNA	1.29	17.38	22.71	0	3.22	1.63	0	0	1.2125	10.345	-3.14749	6.36e-09	5.56e-08
102634965	Gm29027	lncRNA
BGIG10090_37686	BGIG10090_37686	lncRNA
102635815	Gm33061	lncRNA
329404	Gm13497	lncRNA
BGIG10090_36110	BGIG10090_36110	lncRNA
105243848	Gm39581	lncRNA	0	0	1	0	0	0	0	0	0	0.25
BGIG10090_43781	BGIG10090_43781	lncRNA	0	0	0	1	0	0	0	0	0	0.25
75016	4930480K23Rik	lncRNA	110	130	150	131	103	125	95	119	110.5	130.25	-0.291853	0.00172526	0.00717165
72231	1700018A23Rik	lncRNA	3	0	0	4	0	0	1	0	0.25	1.75	-2.86197	0.0224976	0.0684126
105246899	Gm42100	lncRNA
102637627	Gm34389	lncRNA	16	19	11	19	4	9	10	12	8.75	16.25	-0.947701	0.00133553	0.00569327
BGIG10090_40797	BGIG10090_40797	lncRNA	0	2	2	4	2	1.39	0	3	1.5975	2	-0.3788	0.619552	0.783569
628416	Gm6878	lncRNA	113	75	127	100	81	60	48	70	64.75	103.75	-0.734775	6.97e-11	7.17e-10
108167885	Gm46271	lncRNA	61.91	55.16	55.22	52.79	45.05	71.47	73.83	59.43	62.445	56.27	0.0956044	0.470536	0.670531
102639431	Gm35746	lncRNA	1	1	0	0	2	0	1	0	0.75	0.5	0.530347	0.684109	0.826605
BGIG10090_39381	BGIG10090_39381	lncRNA	1	0	0	0	0	0	0	0	0	0.25
108167786	Gm46204	lncRNA	0	1	0	0	3	2	0	0	1.25	0.25	2.26731	0.0965341	0.219435
BGIG10090_41130	BGIG10090_41130	lncRNA
BGIG10090_40477	BGIG10090_40477	lncRNA
102633302	Gm31161	lncRNA	7	4	0	6	1	8	4	0	3.25	4.25	-0.441639	0.403904	0.608401
108168391	Gm46633	lncRNA	32	25	29	26	26	18	17	32	23.25	28	-0.322812	0.109922	0.242962
72669	2810032G03Rik	lncRNA	272	278	296	285	287	333	351	293	316	282.75	0.105782	0.0729832	0.177266
71008	4933401D09Rik	lncRNA	1	0	0	0	1	1	0	0	0.5	0.25	0.945384	0.581578	0.75584
102633563	Gm31359	lncRNA	1	0	0	1	1	0	1	0	0.5	0.5	-0.0546157	0.969799	1
102640006	Gm36184	lncRNA	1	2	2	1	1	1	1	3	1.5	1.5	-0.0546157	0.947716	0.99727
108167668	Gm46123	lncRNA	0	1	0	1	0	0	1	0	0.25	0.5	-1.05462	0.538717	0.728395
105246962	LOC105246962	lncRNA	14	19	13	13	25	20	17	11	18.25	14.75	0.252566	0.315898	0.519691
108168287	Gm46551	lncRNA	29	20	28	24	27	22	18	23	22.5	25.25	-0.220974	0.290226	0.489044
105243118	Gm39129	lncRNA	8	6	6	4	3	6	4	4	4.25	6	-0.552115	0.223867	0.410502
108168088	Gm46419	lncRNA
108168009	Gm46358	lncRNA	0	1	0	0	1	0	0	0	0.25	0.25	-0.0546157	0.978642	0.994729
102637194	Gm34069	lncRNA	25	15	30	14	20	21	25	19	21.25	21	-0.0375422	0.865672	0.948341
100038706	Gm10637	lncRNA	0	0	1	0	0	0	0	0	0	0.25
102639193	Gm12927	lncRNA	2	0	0	0	0	1	0	1	0.5	0.5	-0.0546157	0.969799	1
102639208	Gm38516	lncRNA	2	2	4	5	1	4	4.8	5	3.7	3.25	0.13247	0.808909	0.907867
102636559	Gm33592	lncRNA
102634657	Gm32191	lncRNA
380930	9330188P03Rik	lncRNA	117.33	97.72	112.27	102.03	75.87	78	82.77	126.23	90.7175	107.338	-0.297317	0.00378659	0.014475
105247209	Gm13165	lncRNA	0	2	0	0	2	0	0	0	0.5	0.5	-0.0546157	0.969799	1
102640556	Gm11009	lncRNA	0	0	0	0	0	2.47	2.38	0	1.2125	0
105243128	Gm39134	lncRNA	5.16	5.98	3.09	11.75	6.8	6.61	4.99	7.41	6.4525	6.495	-0.064087	0.872995	0.95288
102639888	LOC102639888	lncRNA
102635463	Gm32795	lncRNA
76992	Fam219aos	lncRNA
75381	4930598F16Rik	lncRNA
102631566	Gm29870	lncRNA	0	0	1	1	0	0	1	1	0.5	0.5	-0.0546157	0.969799	1
102635884	Gm33108	lncRNA	18	8	17	18	23	20	13	13	17.25	15.25	0.123171	0.626755	0.785194
102637254	Gm34119	lncRNA
105245009	Gm40523	lncRNA	3	2	10	7	8	5	9	6	7	5.5	0.293308	0.473834	0.673546
102638280	Gm34881	lncRNA	22	8	37	5	12	14	23	20	17.25	18	-0.116016	0.633053	0.789087
108168773	Gm46750	lncRNA	40.96	66.06	60.59	66.33	44.3	48.57	42.1	49.94	46.2275	58.485	-0.393931	0.00535691	0.0196605
102634240	Gm31872	lncRNA	19	29	36	24.04	39	35.77	50	18	35.6925	27.01	0.347512	0.0576512	0.146635
74951	4930502A04Rik	lncRNA
102640810	Gm36790	lncRNA	177	171	222	159	255	180	210	264	227.25	182.25	0.263746	0.000226	0.00111698
105242686	Gm38835	lncRNA
319893	A230057D06Rik	lncRNA	2490.65	2210.69	2860.19	2404.67	2317.64	2353.61	2331.26	2554.43	2389.24	2491.55	-0.115111	2.48e-08	2.06e-07
102636895	Gm33843	lncRNA	0	4.16	3	2	3.75	5.85	6.01	2.02	4.4075	2.29	0.889997	0.119908	0.259462
105246880	Gm42085	lncRNA	0	0	0	0	1	0	1	0	0.5	0
73937	1700029M20Rik	lncRNA	0	1	0	0	1	0	0	0	0.25	0.25	-0.0546157	0.978642	0.994729
105246087	Gm41433	lncRNA	1	1	1	0	0	1	0	0	0.25	0.75	-1.63958	0.290193	0.491141
102634318	Gm31928	lncRNA	1	0	2	0	3	0	1	2	1.5	0.75	0.945384	0.339831	0.542207
102634927	Gm32394	lncRNA	276	215	198	228	222	209	209	163	200.75	229.25	-0.246137	0.000409	0.00192636
102639588	Gm11967	lncRNA	0	0	1	0	1	2	0	1	1	0.25	1.94538	0.177479	0.346594
105244283	Gm39922	lncRNA	5	5	5	7	5	8	7	10	7.5	5.5	0.392843	0.329059	0.53172
102633448	Gm28127	lncRNA
105242873	Gm38961	lncRNA
102640008	Gm28800	lncRNA	3	0	1	0	0	2	0	2	1	1	-0.0546157	0.9573	1
635209	Gm7152	lncRNA
102639280	Gm35628	lncRNA
108168788	Gm46760	lncRNA	4	8	3	8	5	10	14	10	9.75	5.75	0.707225	0.0578063	0.146983
102632700	Gm28881	lncRNA
102634016	Gm31704	lncRNA	0	0	0	1	0	0	0	1	0.25	0.25	-0.0546157	0.978642	0.994729
319871	4732490B19Rik	lncRNA	2	2	2	1	5	1	1	4	2.75	1.75	0.597461	0.385655	0.590106
105246466	Gm41752	lncRNA	1	0	1	1	5	2	0	3	2.5	0.75	1.68235	0.0536131	0.138405
546096	Gm29682	lncRNA	2	0	7	1	2	2	1	2	1.75	2.5	-0.569189	0.419659	0.624673
102634530	Gm32089	lncRNA	2	0	1	3	1	0	0	0	0.25	1.5	-2.63958	0.0428689	0.116186
102633753	4930534H03Rik	lncRNA	3.04	2	4	2	1	1.03	6	5	3.2575	2.76	0.184481	0.754152	0.872307
73792	4930401G09Rik	lncRNA	1	0	0	0	1	0	0	0	0.25	0.25	-0.0546157	0.978642	0.994729
73938	4930412B13Rik	lncRNA
102636714	Gm33710	lncRNA
102633971	Gm31668	lncRNA	4	6	2	0	1	1	7	4	3.25	3	0.0608615	0.916033	0.981737
108168396	Gm46636	lncRNA	3	1	1	0	1	2	4	0	1.75	1.25	0.430811	0.607508	0.773133
102634967	Gm16341	lncRNA	0	3	4	1	2	0	1	4	1.75	2	-0.247261	0.740228	0.865187
100038467	A630072L19Rik	lncRNA	0	3	1	2	0	0	0	0	0	1.5	-3.63958	0.0188793	0.058854
105244414	Gm40025	lncRNA	0	0	1	0	0	0	0	0	0	0.25
105243533	Gm39426	lncRNA	3	2	2	1	4	0	3	1	2	2	-0.0546157	0.939642	0.993854
102638242	Gm34851	lncRNA	7	7	12	10	7.99	11	13	9	10.2475	9	0.132659	0.68693	0.826709
108167637	Gm46101	lncRNA	8.69	2.91	4.99	2.53	7.81	5.29	8.16	1.44	5.675	4.78	0.192994	0.665895	0.816547
102638404	Gm34981	lncRNA
105245629	Gm41058	lncRNA
68246	1700112J05Rik	lncRNA	28	13	27	24	12	21	31	25	22.25	23	-0.102444	0.632882	0.789121
72030	1600025M17Rik	lncRNA
108168195	Gm46479	lncRNA	0	0	0	0	0	0	0	3	0.75	0
102634366	Gm31966	lncRNA	2	3	7	9	5	6	9	5	6.25	5.25	0.196923	0.644048	0.797945
108168419	Gm46658	lncRNA	2	6	3	0	0	1	4	3	2	2.75	-0.514047	0.440266	0.642577
108168825	Gm46782	lncRNA
100503199	5430416N02Rik	lncRNA	445.41	412.46	523.42	439.17	415.54	397.77	496.31	446.89	439.127	455.115	-0.106207	0.0277025	0.081341
73321	1700042O10Rik	lncRNA	0	0	0	0	0	1	0	0	0.25	0
102639079	Gm35479	lncRNA	17.9	13.8	3.41	2.94	12.75	12.17	9.41	3.74	9.5175	9.5125	-0.0538576	0.870624	0.951202
105245207	Gm40692	lncRNA	2	1	0	4	2	1	2	3	2	1.75	0.138029	0.853164	0.939606
102639388	Gm35714	lncRNA	136.88	129.18	155.18	185.26	130.11	110.76	109.76	137.93	122.14	151.625	-0.366588	2.76e-05	0.000159
105244066	Gm39745	lncRNA	1	2	5	5	10	12	6	6	8.5	3.25	1.33241	0.00274785	0.0108715
101056178	Gm29791	lncRNA	2	2	1	0	0	0	1	1	0.5	1.25	-1.37654	0.230184	0.418992
102631864	Gm30090	lncRNA	2	0	1	1	2	3	0	0	1.25	1	0.267312	0.781709	0.888734
105247305	LOC105247305	lncRNA
105246254	Gm41562	lncRNA
105246528	Gm41803	lncRNA	8	19	6	4	7	13	10	12	10.5	9.25	0.128248	0.693066	0.831242
102636808	Gm38491	lncRNA
105242625	Gm38786	lncRNA	3	1	3	1	3	13	3	7	6.5	2	1.64582	0.00218606	0.00888117
105245221	Gm40705	lncRNA	5	7	6	6	4	5	2	7	4.5	6	-0.469653	0.293931	0.493398
102635167	Gm32573	lncRNA	24	18	29	18	20	23	16	30	22.25	22.25	-0.0546157	0.800609	0.901517
105242682	Gm38832	lncRNA	2	2	1	0	1	1	0	2	1	1.25	-0.376544	0.696299	0.831976
102634991	Gm32440	lncRNA
102635092	Gm32515	lncRNA	10	8	10	3	7	9	11	12	9.75	7.75	0.27659	0.424028	0.629165
102632414	Gm30492	lncRNA	4	11	7	13	10	11	13	9	10.75	8.75	0.242366	0.459327	0.659358
105242431	Gm38700	lncRNA	18.05	17.47	9.52	19.65	20.72	14.77	21.13	17.28	18.475	16.1725	0.137416	0.575419	0.755326
328906	Gm15328	lncRNA	44	47	26	48	29	27	20	37	28.25	41.25	-0.600759	0.000579	0.00265048
108168380	Gm46624	lncRNA	2	3	0	7	4	0	1	5	2.5	3	-0.31765	0.606316	0.772894
105243151	Gm39150	lncRNA	84	80	80	85	73	74	98	74	79.75	82.25	-0.0991469	0.381719	0.588827
105245124	Gm40618	lncRNA	0	0	1	0	0	0	1	0	0.25	0.25	-0.0546157	0.978642	0.994729
105245531	Gm40976	lncRNA
108169079	Gm46927	lncRNA	18	14	16	17	19	11	11	17	14.5	16.25	-0.219003	0.400252	0.604542
102642297	Gm38603	lncRNA	0	0	2	1	0	1	0	0	0.25	0.75	-1.63958	0.290193	0.491141
100503580	Gm19782	lncRNA	2	4	2.96	2	1.04	1.35	2	3	1.8475	2.74	-0.623217	0.359438	0.563972
105246711	Gm41955	lncRNA
102638620	Gm35143	lncRNA
100042291	Gm3772	lncRNA	68.6	66.48	99.43	85.06	76.41	71.19	93.16	86.79	81.8875	79.8925	-0.0190326	0.866736	0.949164
414125	F930017D23Rik	lncRNA	72	82	57	89	87	76	76.56	70	77.39	75	-0.00935918	0.936169	0.991743
102640518	Gm36559	lncRNA	94	96	97.99	107	79	74.49	86.46	85	81.2375	98.7475	-0.336214	0.0018124	0.00749481
102631533	Gm29846	lncRNA	4	1	3	3	3	3	2	8	4	2.75	0.485953	0.385611	0.59035
102634561	Gm14377	lncRNA	1	1	3	1	4	6	7	2	4.75	1.5	1.60835	0.00999333	0.0340034
108168846	Gm46794	lncRNA	7.34	8.68	7.91	10.92	10.9	9.53	13.02	7.25	10.175	8.7125	0.169254	0.610653	0.775557
102640312	Gm36411	lncRNA	22	24	30	29	24	25	31	28	27	26.25	-0.0139738	0.94365	0.995141
105244420	Gm40029	lncRNA
102637208	Gm34080	lncRNA	2	0	0	2	0	0	0	1	0.25	1	-2.05462	0.154366	0.314177
105246822	Gm42046	lncRNA	18	15	20	13	14	18	11	17	15	16.5	-0.192119	0.455039	0.655355
105246147	Gm41483	lncRNA	120.15	133.43	130.86	99.63	85.05	132.93	123.18	114.84	114	121.017	-0.140798	0.13467	0.284931
76649	1700119H24Rik	lncRNA	0	0	0	1	0	0	0	0	0	0.25
74859	4930455B14Rik	lncRNA	1	0	0	1	0	0	0	0	0	0.5
105243123	Gm39133	lncRNA
105243003	Gm39053	lncRNA	0	0	1	2	0	1	1	1	0.75	0.75	-0.0546157	0.963016	1
100040792	Gm11627	lncRNA	4	7	9	4	11	9	6	10	9	6	0.530347	0.158714	0.320298
102631540	Gm29852	lncRNA	5	0	0	0	0	0	1	0	0.25	1.25	-2.37654	0.0815158	0.192896
675325	2410017I17Rik	lncRNA	13.99	11	10.68	14.21	15.22	7	14.99	15.03	13.06	12.47	0.0120777	0.966261	1
78034	4930528H21Rik	lncRNA
320363	D030045P18Rik	lncRNA	6	21	20	18	13	13	11	14	12.75	16.25	-0.404558	0.1324	0.281173
105245003	Gm40518	lncRNA	464	563	394	516	594	580	541	638	588.25	484.25	0.226062	3.06e-07	2.26e-06
102639222	Gm35581	lncRNA
102639343	Gm35677	lncRNA	47	48	58	46	23	39	46	58	41.5	49.75	-0.316201	0.0366581	0.102568
102640416	Gm36481	lncRNA
105243861	Gm39592	lncRNA
100504312	Gm17597	lncRNA	6	4	10	5	4	6	3	16	7.25	6.25	0.159509	0.684953	0.825062
102640252	Gm26511	lncRNA	0	0	0	1	0	2	4	0	1.5	0.25	2.53035	0.0522357	0.135639
105244725	Gm40283	lncRNA	0	0	0	0	0	1	0	0	0.25	0
102634664	Gm32196	lncRNA	1	1	0	1	0	0	2	0	0.5	0.75	-0.639578	0.623667	0.784792
105243280	Gm39244	lncRNA	248	304	191	237	241	232	220	231	231	245	-0.139505	0.0349079	0.0982223
108168488	Gm46691	lncRNA	0	2	0	0	0	0	0	0	0	0.5
102632287	Gm30402	lncRNA	5	2	0	4	2	7	0	2	2.75	2.75	-0.0546157	0.929249	0.988811
67330	1700047M11Rik	lncRNA	65.65	50.44	62.58	49.89	41.85	35.17	35.83	52.59	41.36	57.14	-0.520881	0.00037	0.00176035
102632932	Gm30881	lncRNA	1	0	0	1	1	6	2	0	2.25	0.5	2.11531	0.0327034	0.0930576
74303	1700109K24Rik	lncRNA	0	0	0	0	0	1	0	0	0.25	0
102640064	Gm36221	lncRNA
73465	1700048B10Rik	lncRNA	3.16	9.18	9.1	9.58	9.66	3.1	10.1	6.31	7.2925	7.755	-0.143329	0.699996	0.833755
100042605	Rbakdn	lncRNA
102637093	Gm33993	lncRNA	0	0	0	0	3	0	2	1	1.5	0	3.53035	0.0227599	0.0689671
102639875	Gm36084	lncRNA	0	0	0	1	0	0	0	0	0	0.25
102632942	Gm30888	lncRNA	11	6	6	5	8	9	12	10	9.75	7	0.423432	0.232818	0.42216
329316	Gm37896	lncRNA	6	6	12	8	10	9	7	12	9.5	8	0.193312	0.575784	0.755449
102632411	Gm30489	lncRNA	61.64	77.27	69.8	56.09	52.87	51.18	56.31	78.06	59.605	66.2	-0.206014	0.109443	0.242137
102639038	Gm35450	lncRNA
105245201	Gm40687	lncRNA	0	1	0	0	0	0	0	3	0.75	0.25	1.53035	0.323529	0.526933
105245618	Gm41048	lncRNA
105244400	Gm40016	lncRNA	4	0	3	6	2	5	6	1	3.5	3.25	0.0522995	0.924982	0.986986
66297	Pantr1	lncRNA	0	2	1	0	2	2	1	2	1.75	0.75	1.16778	0.220439	0.405978
102639045	Gm15564	lncRNA	60	55	63	65	45	51	71	41	52	60.75	-0.278989	0.0403186	0.110561
102636399	Gm33474	lncRNA	332	410	320	345	648	614	607	515	596	351.75	0.706146	1.2e-49	4.88e-48
626275	A930012L18Rik	lncRNA	51	46	46	50	42	47	52	51	48	48.25	-0.0621103	0.67273	0.819606
102639008	Gm35430	lncRNA
108168070	LOC108168070	lncRNA	0	0	0	0	1	0	0	0	0.25	0
102633598	Gm31384	lncRNA
73593	1700112N08Rik	lncRNA	0	1	1	0	0	1	0	0	0.25	0.5	-1.05462	0.538717	0.728395
BGIG10090_39573	BGIG10090_39573	lncRNA
BGIG10090_44624	BGIG10090_44624	lncRNA
102642215	LOC102642215	lncRNA
73283	1700036G14Rik	lncRNA	0	0	1	0	0	0	0	0	0	0.25
BGIG10090_44482	BGIG10090_44482	lncRNA
BGIG10090_38912	BGIG10090_38912	lncRNA
BGIG10090_41648	BGIG10090_41648	lncRNA	0	1	0	0	0	0	0	0	0	0.25
BGIG10090_43232	BGIG10090_43232	lncRNA	0	0	1	0	0	0	4	1	1.25	0.25	2.26731	0.0965341	0.219435
BGIG10090_37832	BGIG10090_37832	lncRNA
BGIG10090_42930	BGIG10090_42930	lncRNA	5	2	4	1	1	0	2	1	1	3	-1.63958	0.0343961	0.0970563
BGIG10090_41304	BGIG10090_41304	lncRNA	9	7	9	17	13	18	18	7	14	10.5	0.360422	0.218576	0.404308
BGIG10090_36596	BGIG10090_36596	lncRNA	18	7	15	9	10	5	10	8	8.25	12.25	-0.624931	0.0520775	0.135444
BGIG10090_36882	BGIG10090_36882	lncRNA
102633083	Gm30996	lncRNA	2	0	1	0	1	2	0	0	0.75	0.75	-0.0546157	0.963016	1
BGIG10090_43332	BGIG10090_43332	lncRNA
BGIG10090_44620	BGIG10090_44620	lncRNA	0.85	0	0.86	0.9	0	0	2.61	0	0.6525	0.6525	-0.0546157	0.965502	1
BGIG10090_34893	BGIG10090_34893	lncRNA	0	0	1	0	0	0	0	0	0	0.25
BGIG10090_39510	BGIG10090_39510	lncRNA	0	2	0	1	0	0	0	0	0	0.75
BGIG10090_37554	BGIG10090_37554	lncRNA
BGIG10090_40973	BGIG10090_40973	lncRNA
BGIG10090_42452	BGIG10090_42452	lncRNA
BGIG10090_43704	BGIG10090_43704	lncRNA
BGIG10090_44776	BGIG10090_44776	lncRNA	5	6	1	2	2	4	4	5	3.75	3.5	0.0449199	0.9332	0.990735
102636128	Gm33286	lncRNA	0	0	0	0	1	0	1	0	0.5	0
105242937	Gm39009	lncRNA	2	0	3	2	0	1	1	3	1.25	1.75	-0.540043	0.519663	0.715225
102637499	Gm34291	lncRNA
BGIG10090_44237	BGIG10090_44237	lncRNA
BGIG10090_43390	BGIG10090_43390	lncRNA	2	2	0	2	0	2	0	7	2.25	1.5	0.530347	0.480993	0.6806
BGIG10090_41320	BGIG10090_41320	lncRNA	139.07	140.01	137.74	118.59	129.08	132.93	158.98	137.99	139.745	133.852	0.00753684	0.931141	0.989966
BGIG10090_40684	BGIG10090_40684	lncRNA	41	25	43.17	34	28	25.86	43.13	31.02	32.0025	35.7925	-0.216088	0.217796	0.403497
BGIG10090_44196	BGIG10090_44196	lncRNA
BGIG10090_44090	BGIG10090_44090	lncRNA
BGIG10090_34033	BGIG10090_34033	lncRNA
BGIG10090_44531	BGIG10090_44531	lncRNA
BGIG10090_36618	BGIG10090_36618	lncRNA	0	0	0	0	2	0	0	0	0.5	0
BGIG10090_44467	BGIG10090_44467	lncRNA
BGIG10090_37167	BGIG10090_37167	lncRNA	5.55	9.79	13.48	7.97	9.07	5.09	11.33	9.05	8.635	9.1975	-0.145661	0.669895	0.817651
BGIG10090_34270	BGIG10090_34270	lncRNA
BGIG10090_44890	BGIG10090_44890	lncRNA
BGIG10090_42588	BGIG10090_42588	lncRNA	0	0	0	1	0	0	0	0	0	0.25
BGIG10090_41115	BGIG10090_41115	lncRNA	1	0	0	0	1	0	0	0	0.25	0.25	-0.0546157	0.978642	0.994729
105244797	Gm40345	lncRNA	0	0	1	0	4	2	1	0	1.75	0.25	2.75274	0.0281801	0.0824474
BGIG10090_41589	BGIG10090_41589	lncRNA	0	0	0	0	0	2	0	0	0.5	0
BGIG10090_34242	BGIG10090_34242	lncRNA	1.01	1	0	0	0	0	1.27	0	0.3175	0.5025	-0.716983	0.656876	0.808814
BGIG10090_38838	BGIG10090_38838	lncRNA	1	1	1	1	1	2	1	0	1	1	-0.0546157	0.9573	1
BGIG10090_37932	BGIG10090_37932	lncRNA	126.3	159.14	132.61	152.45	117.6	142	129.76	132.07	130.357	142.625	-0.184369	0.0348087	0.0979778
BGIG10090_44028	BGIG10090_44028	lncRNA	1	0	2	1	0	2	1	0	0.75	1	-0.469653	0.668308	0.817527
BGIG10090_44526	BGIG10090_44526	lncRNA
BGIG10090_43758	BGIG10090_43758	lncRNA
BGIG10090_44395	BGIG10090_44395	lncRNA
BGIG10090_42377	BGIG10090_42377	lncRNA	0	2.46	0	1.4	0	1.08	0	0	0.27	0.965	-1.89219	0.18507	0.356315
BGIG10090_36895	BGIG10090_36895	lncRNA	3	1	2	0	3	3	2	1	2.25	1.5	0.530347	0.480993	0.6806
BGIG10090_37842	BGIG10090_37842	lncRNA	7	2	8	8	4	8	7	8	6.75	6.25	0.0564156	0.887907	0.96298
BGIG10090_40426	BGIG10090_40426	lncRNA	0	1	0	0	2	0	2	0	1	0.25	1.94538	0.177479	0.346594
BGIG10090_43048	BGIG10090_43048	lncRNA	5.63	16.32	16.31	24.67	19.61	16.03	15.33	10.14	15.2775	15.7325	-0.0969552	0.708218	0.840974
BGIG10090_37450	BGIG10090_37450	lncRNA	12	5	1	4	2	5	1	7	3.75	5.5	-0.607157	0.204632	0.384919
BGIG10090_36902	BGIG10090_36902	lncRNA	0	2	1	0	0	0	0	0	0	0.75
BGIG10090_43815	BGIG10090_43815	lncRNA	5.84	5.91	3	3	4	0.76	4	0	2.19	4.4375	-1.07343	0.0631667	0.157857
BGIG10090_38221	BGIG10090_38221	lncRNA
BGIG10090_42323	BGIG10090_42323	lncRNA	259.95	235.07	270.03	245.02	242.03	198.01	241	205	221.51	252.518	-0.243627	0.00024	0.00117903
BGIG10090_41090	BGIG10090_41090	lncRNA	0	1	0	0	0	0	0	0	0	0.25
BGIG10090_38891	BGIG10090_38891	lncRNA
BGIG10090_36667	BGIG10090_36667	lncRNA	0	0	2	0	0	0	0	1	0.25	0.5	-1.05462	0.538717	0.728395
BGIG10090_41924	BGIG10090_41924	lncRNA
BGIG10090_36164	BGIG10090_36164	lncRNA	0	0	0	0	0	0	0	0.45	0.1125	0
BGIG10090_35081	BGIG10090_35081	lncRNA
BGIG10090_36261	BGIG10090_36261	lncRNA	0	2	2	3	0	3	2	1	1.5	1.75	-0.277008	0.729595	0.857629
BGIG10090_36495	BGIG10090_36495	lncRNA	0	0	0	0	3	0	0	0	0.75	0
BGIG10090_34744	BGIG10090_34744	lncRNA
BGIG10090_42045	BGIG10090_42045	lncRNA
BGIG10090_43538	BGIG10090_43538	lncRNA	2	0	0	0	1	0	1	0	0.5	0.5	-0.0546157	0.969799	1
BGIG10090_43770	BGIG10090_43770	lncRNA
BGIG10090_38058	BGIG10090_38058	lncRNA	4.51	7	9.56	2.34	4.64	3	7.71	1	4.0875	5.8525	-0.57245	0.214558	0.39954
BGIG10090_37793	BGIG10090_37793	lncRNA
BGIG10090_38825	BGIG10090_38825	lncRNA	119.01	123.74	125.05	117.86	94.13	110.37	108.07	119.95	108.13	121.415	-0.221796	0.0199393	0.0616196
BGIG10090_37147	BGIG10090_37147	lncRNA	0	0	1	0	0	0	0	0	0	0.25
BGIG10090_36995	BGIG10090_36995	lncRNA	8	6.01	9.15	10.29	6	15.26	10.37	9.72	10.3375	8.3625	0.251265	0.45259	0.652741
BGIG10090_38322	BGIG10090_38322	lncRNA
BGIG10090_44854	BGIG10090_44854	lncRNA
BGIG10090_38692	BGIG10090_38692	lncRNA	5	6	5	5	4	7	6	11	7	5.25	0.360422	0.384316	0.591319
BGIG10090_40447	BGIG10090_40447	lncRNA
BGIG10090_42707	BGIG10090_42707	lncRNA	0	3	1	0	1	0	0	0	0.25	1	-2.05462	0.154366	0.314177
BGIG10090_37874	BGIG10090_37874	lncRNA	0	0	1	0	0	0	0	0	0	0.25
BGIG10090_42346	BGIG10090_42346	lncRNA	0	0	1	0	0	0	0	3	0.75	0.25	1.53035	0.323529	0.526933
BGIG10090_34187	BGIG10090_34187	lncRNA
105245940	Gm41312	lncRNA
102633007	Gm26564	lncRNA	86	74	81	71.01	60.37	82	77	84	75.8425	78.0025	-0.0951296	0.413414	0.618753
102636826	Gm15322	lncRNA	0	0	0	0	1	0	0	0	0.25	0
BGIG10090_43129	BGIG10090_43129	lncRNA	1	0	0	0	2	1	0	4	1.75	0.25	2.75274	0.0281801	0.0824474
BGIG10090_40375	BGIG10090_40375	lncRNA	16	15	23	19	22	30	11	23	21.5	18.25	0.181824	0.427582	0.632688
BGIG10090_35724	BGIG10090_35724	lncRNA
BGIG10090_36857	BGIG10090_36857	lncRNA	2	2	2	2	1	1	1	1	1	2	-1.05462	0.218882	0.404429
BGIG10090_44669	BGIG10090_44669	lncRNA
BGIG10090_44012	BGIG10090_44012	lncRNA	99.05	100.21	99.67	94.47	87.71	84.1	84.7	88.17	86.17	98.35	-0.245355	0.0210074	0.0644525
BGIG10090_37778	BGIG10090_37778	lncRNA	6.27	0	4.62	3.67	3.82	0	4.11	6.11	3.51	3.64	-0.107083	0.842675	0.932351
BGIG10090_36851	BGIG10090_36851	lncRNA
BGIG10090_37561	BGIG10090_37561	lncRNA	9.93	14.19	15.76	11.02	16.1	14.89	22.29	8.01	15.3225	12.725	0.21337	0.434422	0.639606
BGIG10090_35494	BGIG10090_35494	lncRNA
BGIG10090_43545	BGIG10090_43545	lncRNA	6	1	5	2	0	1	3	2	1.5	3.5	-1.27701	0.0580903	0.147511
BGIG10090_34739	BGIG10090_34739	lncRNA
BGIG10090_40931	BGIG10090_40931	lncRNA
BGIG10090_41752	BGIG10090_41752	lncRNA
BGIG10090_40954	BGIG10090_40954	lncRNA
BGIG10090_42065	BGIG10090_42065	lncRNA
BGIG10090_41449	BGIG10090_41449	lncRNA
BGIG10090_42259	BGIG10090_42259	lncRNA
BGIG10090_39417	BGIG10090_39417	lncRNA	0	8.09	0	0	0	0	0	0	0	2.0225	-4.07076	0.00465788	0.0173808
BGIG10090_38647	BGIG10090_38647	lncRNA
102637143	Gm34027	lncRNA	0	0	0	0	0	0	0	2	0.5	0
102635018	Gm32459	lncRNA	6	5.02	4	3	7	2	8	6	5.75	4.505	0.297419	0.510671	0.707288
108168891	Gm12498	lncRNA	7	7	6	5	12	8	4	4	7	6.25	0.108883	0.78368	0.887859
BGIG10090_42934	BGIG10090_42934	lncRNA
BGIG10090_38491	BGIG10090_38491	lncRNA
BGIG10090_43091	BGIG10090_43091	lncRNA	14.72	23	22.75	15.49	27.62	28.3	25.67	22.72	26.0775	18.99	0.40295	0.0623926	0.156339
BGIG10090_43179	BGIG10090_43179	lncRNA	0	0	1	0	0	0	1	0	0.25	0.25	-0.0546157	0.978642	0.994729
BGIG10090_41152	BGIG10090_41152	lncRNA	10	8	12	6	9	6	2	8	6.25	9	-0.580685	0.118993	0.258006
BGIG10090_37566	BGIG10090_37566	lncRNA	57.45	83.3	85.36	81.7	72.23	62.05	71.32	86.5	73.025	76.9525	-0.130193	0.269126	0.469147
BGIG10090_42484	BGIG10090_42484	lncRNA	0	0	6.98	0.21	16.37	45.17	24.55	15.93	25.505	1.7975	3.7721	6.43e-22	1.22e-20
BGIG10090_45358	BGIG10090_45358	lncRNA	0	3.26	0	1.94	12.07	4.98	0	8.25	6.325	1.3	2.22794	0.000217	0.00107577
BGIG10090_36766	BGIG10090_36766	lncRNA
BGIG10090_42883	BGIG10090_42883	lncRNA	0	0	0	0	0	0	1	0	0.25	0
BGIG10090_44367	BGIG10090_44367	lncRNA
BGIG10090_35038	BGIG10090_35038	lncRNA
BGIG10090_35794	BGIG10090_35794	lncRNA
BGIG10090_44195	BGIG10090_44195	lncRNA
BGIG10090_35102	BGIG10090_35102	lncRNA	0	0	0	0	0	0	1	0	0.25	0
BGIG10090_34149	BGIG10090_34149	lncRNA
BGIG10090_43319	BGIG10090_43319	lncRNA	0	0	0	0	0	2	0	1	0.75	0
BGIG10090_41825	BGIG10090_41825	lncRNA	0	0	1	0	0	0	0	0	0	0.25
102641859	Rsf1os2	lncRNA	7	12	9	6	10	6	5	7	7	8.5	-0.334724	0.3621	0.567215
BGIG10090_42839	BGIG10090_42839	lncRNA	379.96	402.04	428.64	375.61	295.56	312.63	356.84	363.7	332.183	396.562	-0.310188	6.9e-09	6.01e-08
BGIG10090_35934	BGIG10090_35934	lncRNA
BGIG10090_36600	BGIG10090_36600	lncRNA	0	0	0	1	0	0	0	2	0.5	0.25	0.945384	0.581578	0.75584
BGIG10090_39861	BGIG10090_39861	lncRNA
BGIG10090_34989	BGIG10090_34989	lncRNA
BGIG10090_38210	BGIG10090_38210	lncRNA	0	0	0	0	0	0	0.89	1	0.4725	0
BGIG10090_35802	BGIG10090_35802	lncRNA
BGIG10090_35416	BGIG10090_35416	lncRNA	13	14	20	16	13	17	22	11	15.75	15.75	-0.0546157	0.831725	0.925499
BGIG10090_35307	BGIG10090_35307	lncRNA	8	8	11	5	2	8	10	7	6.75	8	-0.299728	0.42572	0.630826
BGIG10090_37581	BGIG10090_37581	lncRNA	372.7	410.16	434.9	392.35	397.5	367.94	386.75	403.83	389.005	402.527	-0.103914	0.0427141	0.115944
BGIG10090_41867	BGIG10090_41867	lncRNA
BGIG10090_40180	BGIG10090_40180	lncRNA	21	13	18	17	21	23	8	15	16.75	17.25	-0.097051	0.694862	0.832332
BGIG10090_38613	BGIG10090_38613	lncRNA
BGIG10090_37008	BGIG10090_37008	lncRNA
BGIG10090_44532	BGIG10090_44532	lncRNA
BGIG10090_41100	BGIG10090_41100	lncRNA	1	0	0	0	0	0	1	0	0.25	0.25	-0.0546157	0.978642	0.994729
BGIG10090_38798	BGIG10090_38798	lncRNA	1	1	1.99	1	0	0	1.99	2	0.9975	1.2475	-0.377267	0.69607	0.83256
BGIG10090_40418	BGIG10090_40418	lncRNA	8	5	4	5	6	9	12	7	8.5	5.5	0.573415	0.141583	0.295241
BGIG10090_40167	BGIG10090_40167	lncRNA	0	0	1	0	0	0	0	0	0	0.25
BGIG10090_38315	BGIG10090_38315	lncRNA
BGIG10090_39153	BGIG10090_39153	lncRNA	1	0	0	0	0	0	0	0.56	0.14	0.25	-0.891117	0.705534	0.838474
BGIG10090_36872	BGIG10090_36872	lncRNA	14	3	9	8	2	15	10	4	7.75	8.5	-0.187882	0.599763	0.767608
BGIG10090_39085	BGIG10090_39085	lncRNA
BGIG10090_34460	BGIG10090_34460	lncRNA
BGIG10090_39903	BGIG10090_39903	lncRNA	1	2	1	1	0	0	1	0	0.25	1.25	-2.37654	0.0815158	0.192896
BGIG10090_41709	BGIG10090_41709	lncRNA	513.12	627.64	519.47	570.88	580.24	553.25	509.01	509.9	538.1	557.778	-0.106431	0.0145977	0.0472588
BGIG10090_39792	BGIG10090_39792	lncRNA	35.02	5.72	20.25	22.43	23.26	17.09	26.52	10.42	19.3225	20.855	-0.164727	0.469347	0.669106
BGIG10090_43682	BGIG10090_43682	lncRNA	0	0	1	2	0	0	0	0	0	0.75
BGIG10090_41590	BGIG10090_41590	lncRNA
102635621	Gm32910	lncRNA
102639351	Gm15952	lncRNA	233.69	254.21	244.96	210.67	193.09	196.95	163.92	202.79	189.188	235.882	-0.372867	1.08e-07	8.41e-07
102638315	Gm34908	lncRNA	72	72	59	55	86	85	66	93	82.5	64.5	0.300479	0.011872	0.0394679
71304	Wbscr25	lncRNA	8	3	8	2	7	9	5	9	7.5	5.25	0.459957	0.258669	0.455687
BGIG10090_39271	BGIG10090_39271	lncRNA	45	58	36	46	35	49	40	65	47.25	46.25	-0.0237548	0.873492	0.953259
BGIG10090_36763	BGIG10090_36763	lncRNA
BGIG10090_44129	BGIG10090_44129	lncRNA	7	4.01	4.02	6	7.01	5	9	14	8.7525	5.2575	0.680702	0.0822004	0.19374
BGIG10090_38022	BGIG10090_38022	lncRNA	10.35	3.5	8	6.5	0	13	6.03	10	7.2575	7.0875	-0.0204199	0.957245	1
BGIG10090_41483	BGIG10090_41483	lncRNA
BGIG10090_36954	BGIG10090_36954	lncRNA
BGIG10090_42656	BGIG10090_42656	lncRNA	1	0	0	0	0	0	2	0	0.5	0.25	0.945384	0.581578	0.75584
BGIG10090_38229	BGIG10090_38229	lncRNA
BGIG10090_34021	BGIG10090_34021	lncRNA	0	0.71	0	0	0	0	0	0	0	0.1775
BGIG10090_43266	BGIG10090_43266	lncRNA
BGIG10090_39511	BGIG10090_39511	lncRNA
BGIG10090_44342	BGIG10090_44342	lncRNA	7.27	7.02	10.36	5.47	5.33	13.62	7.1	10.06	9.0275	7.53	0.207061	0.559984	0.742889
75800	4930442E04Rik	lncRNA
BGIG10090_34982	BGIG10090_34982	lncRNA	82.6	87.78	85.06	74.05	69.91	79.68	85.18	70.5	76.3175	82.3725	-0.164765	0.150353	0.308856
BGIG10090_38253	BGIG10090_38253	lncRNA	2	2.06	4	0	2	1	2	3	2	2.015	-0.0653956	0.927624	0.987938
BGIG10090_36554	BGIG10090_36554	lncRNA
BGIG10090_34604	BGIG10090_34604	lncRNA
BGIG10090_35208	BGIG10090_35208	lncRNA
BGIG10090_41647	BGIG10090_41647	lncRNA
BGIG10090_36521	BGIG10090_36521	lncRNA	2824.04	4094.81	3853	3807.78	2985	2687.8	4058	3616	3336.7	3644.91	-0.182076	5.55e-26	1.22e-24
BGIG10090_37811	BGIG10090_37811	lncRNA	1	1	1	1	0	0	1	0	0.25	1	-2.05462	0.154366	0.314177
102638133	Gm34769	lncRNA
102641016	LOC102641016	lncRNA	10	4	5	2	0	7	3	2	3	5.25	-0.861971	0.0922942	0.21214
71153	4933417O13Rik	lncRNA	0	0	1	0	0	0	0	0	0	0.25
BGIG10090_39560	BGIG10090_39560	lncRNA	0	0	3	3	1	4	1	0	1.5	1.5	-0.0546157	0.947716	0.99727
BGIG10090_41395	BGIG10090_41395	lncRNA
BGIG10090_37024	BGIG10090_37024	lncRNA
BGIG10090_39761	BGIG10090_39761	lncRNA
BGIG10090_45366	BGIG10090_45366	lncRNA
BGIG10090_38056	BGIG10090_38056	lncRNA	12.57	8.47	3	2	5.79	4	8.58	1	4.8425	6.51	-0.481521	0.26333	0.461793
BGIG10090_43423	BGIG10090_43423	lncRNA	0	0	0	1	0	0	1	0	0.25	0.25	-0.0546157	0.978642	0.994729
102632664	9430083M05Rik	lncRNA	16	11	16	20	9	24	14	22	17.25	15.75	0.0766288	0.760372	0.876959
BGIG10090_36070	BGIG10090_36070	lncRNA
380934	AA536875	lncRNA	1	1	3	1	0	7	5	7	4.75	1.5	1.60835	0.00999333	0.0340034
BGIG10090_38617	BGIG10090_38617	lncRNA	0	0	0	1	0	0	0	0	0	0.25
BGIG10090_40855	BGIG10090_40855	lncRNA
102632124	Gm26901	lncRNA	162.86	153	167.75	158	137.27	155.14	155.12	149.7	149.308	160.403	-0.158026	0.0539522	0.139145
BGIG10090_39641	BGIG10090_39641	lncRNA	6.23	6.6	1.19	8.25	13.07	13.21	13.55	14.19	13.505	5.5675	1.22378	0.000411	0.0019359
BGIG10090_40550	BGIG10090_40550	lncRNA	0	4	0	0	1	0	1	0	0.5	1	-1.05462	0.384632	0.590481
BGIG10090_40474	BGIG10090_40474	lncRNA	439.75	786.38	605.79	812.68	467.53	668.88	567.07	753.83	614.327	661.15	-0.160585	7.06e-05	0.000383
BGIG10090_35542	BGIG10090_35542	lncRNA	25.09	16.04	20.22	23.51	23.11	25.56	19.77	22.85	22.8225	21.215	0.0507564	0.815442	0.912024
BGIG10090_40651	BGIG10090_40651	lncRNA
BGIG10090_40329	BGIG10090_40329	lncRNA	0	0	1	0	0	0	0	0	0	0.25
BGIG10090_39221	BGIG10090_39221	lncRNA	13	8	7	17	11	9	24	10	13.5	11.25	0.208419	0.473202	0.673173
BGIG10090_41361	BGIG10090_41361	lncRNA
BGIG10090_40915	BGIG10090_40915	lncRNA	0	2	0	0	0	0	0	0	0	0.5
105246917	Gm42113	lncRNA	1	0	0	0	0	1	1	0	0.5	0.25	0.945384	0.581578	0.75584
105245141	Gm40634	lncRNA
102636849	Gm14170	lncRNA	23.47	13.04	16.99	15	15.35	14.08	7.06	8	11.1225	17.125	-0.677239	0.0136444	0.0445069
105244922	Gm40444	lncRNA	0	1	0	0	0	0	0	0	0	0.25
102635794	Gm33042	lncRNA
108169140	Gm44764	lncRNA	15.98	7	8	4	9	8	8.99	6	7.9975	8.745	-0.183525	0.602855	0.770237
102636290	Gm33398	lncRNA
100861870	Gm21284	lncRNA	27.68	17	30.02	20	16.85	25.01	30.74	33.52	26.53	23.675	0.109645	0.590499	0.759591
105245563	Gm41005	lncRNA	2	5	3	6.18	3	2.63	2.84	8.63	4.275	4.045	0.025169	0.95987	1
105246644	Gm41902	lncRNA	30.47	31.12	37	33.66	34.91	25.05	31.34	23.9	28.8	33.0625	-0.253743	0.167023	0.332587
100504069	Gm15915	lncRNA	0	1	0	1	3	1	1	1	1.5	0.5	1.53035	0.162667	0.326336
105243172	Gm39164	lncRNA	0	0	0	0	0	1	0	0	0.25	0
102637721	Gm34459	lncRNA	0	0	2	0	0	0	0	1	0.25	0.5	-1.05462	0.538717	0.728395
108168690	LOC108168690	lncRNA	0	0.68	0	0	1.89	0	0	0	0.4725	0.17	1.42016	0.458577	0.658667
72286	1700030O20Rik	lncRNA
102632064	Gm30236	lncRNA	2	4	0	3	1	2	1	4	2	2.25	-0.224541	0.748506	0.868421
108168907	Gm46829	lncRNA	1046	998	998	871	986	961.02	1001	990	984.505	978.25	-0.0454204	0.163035	0.326562
102639878	Gm36086	lncRNA	24	24.68	19	17	25.7	23.25	30.01	26	26.24	21.17	0.255131	0.224647	0.411671
102640314	Gm36412	lncRNA
105246540	Gm41814	lncRNA
78056	4930567K20Rik	lncRNA
100502871	Gm19424	lncRNA	5	9	11	12	16	8	12	18	13.5	9.25	0.490818	0.107727	0.238921
105242828	Gm38930	lncRNA	0	0	0	0	1	0	0	0	0.25	0
102634635	Gm32172	lncRNA	0	0	0	0	1	0	0	1	0.5	0
102640568	Gm36602	lncRNA	27.29	21.02	35	19.75	28	31.05	40.01	35	33.515	25.765	0.324779	0.0843521	0.197716
331424	C230004F18Rik	lncRNA	12411.6	11171.1	13847.2	13063.8	13261.3	10692.9	10908.3	14607.3	12367.4	12623.4	-0.0841742	2.81e-20	5e-19
108169147	LOC108169147	lncRNA
75115	4930509E16Rik	lncRNA	2	5	4	2	4	10	7	5	6.5	3.25	0.945384	0.0469279	0.124387
105242651	Gm38806	lncRNA
105243254	Gm39224	lncRNA	65.02	74.44	53.29	48.67	76.84	71.25	47.17	80.87	69.0325	60.355	0.139187	0.272959	0.472063
102641179	Gm38539	lncRNA	0	1	0	0	0	0	0	0	0	0.25
328957	9330117O12Rik	lncRNA	13	22	22	12	12	15	18	28	18.25	17.25	0.0266844	0.912257	0.979187
102637967	Gm34647	lncRNA	26.28	22.05	27.53	12.05	22.83	24.22	24.55	18.41	22.5025	21.9775	-0.0205577	0.924283	0.986619
102632027	Gm30204	lncRNA
320273	B230208H11Rik	lncRNA	12	6	11.9	6	5	2	3	12	5.5	8.975	-0.761096	0.0479586	0.126458
105245454	Gm40905	lncRNA
108167583	Gm46070	lncRNA
320152	4930412C18Rik	lncRNA	128	147	133	127	126	161	148	136	142.75	133.75	0.0393361	0.65033	0.802923
105243737	Gm15169	lncRNA	9.79	18.04	4.46	3	5	6.61	1.56	7.55	5.18	8.8225	-0.822851	0.0359583	0.100787
102637413	Gm34226	lncRNA
108167812	Gm46226	lncRNA	0	2	0	1	2	0	1	3	1.5	0.75	0.945384	0.339831	0.542207
102632558	Gm30600	lncRNA
102632205	Gm30345	lncRNA	5	10	2	9	8	9	7	5	7.25	6.5	0.102926	0.791493	0.894234
67280	3110009F21Rik	lncRNA
102635553	Gm15624	lncRNA	20	20	27	22	16	12	15	17	15	22.25	-0.623459	0.00899047	0.0310077
105243040	Gm39076	lncRNA	1	4	3	0	1	0	1	0	0.5	2	-2.05462	0.0439849	0.118312
108168022	Gm46371	lncRNA	433.89	360.89	452.22	416.33	356.04	369.57	378.03	392.23	373.967	415.832	-0.207705	5.26e-05	0.000291
102631937	Gm30142	lncRNA
102633985	Gm31678	lncRNA
105242900	Gm38983	lncRNA	223	226	171	200	161	175	171	182	172.25	205	-0.305736	3.98e-05	0.000224
102639530	Gm26832	lncRNA	1	0	0	1	0	0	0	1.51	0.3775	0.5	-0.460067	0.766249	0.880872
102631816	Gm30057	lncRNA	0	0	0	0	0	0	1	0	0.25	0
108168268	Gm46539	lncRNA	18.45	16.25	14.85	22.03	23.97	15	17.94	20.06	19.2425	17.895	0.050124	0.832359	0.925914
102637419	4930540E01Rik	lncRNA
790911	Slc13a2os	lncRNA	0	0	1	0	0	0	0	0	0	0.25
102638731	Gm35225	lncRNA
102642791	Gm38634	lncRNA	31	33	30	33	32	36	33	29	32.5	31.75	-0.0209326	0.907408	0.976216
105243054	Gm39086	lncRNA	2	1	0	0	0	0	1	0	0.25	0.75	-1.63958	0.290193	0.491141
105242969	Gm39031	lncRNA
102633788	Gm31529	lncRNA	3	7	3	2	6	8	4	4	5.5	3.75	0.497925	0.298219	0.49889
71235	4933427I22Rik	lncRNA	1	2	6	3	7	4	4	6	5.25	3	0.752739	0.141537	0.295232
105246291	Gm41595	lncRNA	63.91	43.16	35.98	48.74	49.08	29.6	36.6	36.86	38.035	47.9475	-0.388744	0.0127576	0.0419746
102636334	Gm33432	lncRNA	9	9.06	5	7	12	3	11	8	8.5	7.515	0.123074	0.733028	0.860286
102633186	Gm31076	lncRNA
102638094	Gm34739	lncRNA	0	0	0	0	0	1	0	0	0.25	0
105243327	Gm39280	lncRNA
102633543	Gm31342	lncRNA
319707	C430002N11Rik	lncRNA	35	38	36	31	75	58	70	68	67.75	35	0.89825	8e-10	7.54e-09
100037262	Gm12359	lncRNA	31	42	36	39	34	28	28	26	29	37	-0.406088	0.0226966	0.0688667
105247300	105247300	lncRNA	0	0	1	0	0	0	0	0	0	0.25
102638840	Gm35308	lncRNA
102640119	Gm36264	lncRNA	4.41	2.05	4.18	1	2	6.04	2.1	3	3.285	2.91	0.120258	0.835775	0.92658
102640410	Gm36475	lncRNA	2	1	1	3	1	1	0	2	1	1.75	-0.861971	0.331089	0.533461
102635607	Gm32898	lncRNA	30	31	36	32	45	27	43	39	38.5	32.25	0.200944	0.242255	0.434776
105243876	Gm39602	lncRNA	5	10	6	2	4	7	4	4	4.75	5.75	-0.33025	0.459216	0.659332
100043232	3110099E03Rik	lncRNA	0	0	1	0	1	0	0	1	0.5	0.25	0.945384	0.581578	0.75584
108168718	LOC108168718	lncRNA
73326	4932702P03Rik	lncRNA	23.17	22.15	34	31.13	19.13	18.09	26.35	25	22.1425	27.6125	-0.373119	0.0689258	0.16945
102635826	Gm16086	lncRNA
329160	9130024F11Rik	lncRNA	3	0	1	5	1	2	2	1	1.5	2.25	-0.639578	0.395409	0.600567
402757	9830166K06Rik	lncRNA	1	2	3	10	3	6	2	4	3.75	4	-0.147725	0.775638	0.886348
105246367	Gm41665	lncRNA
108167852	LOC108167852	lncRNA
73557	1700096P03Rik	lncRNA	0	0	0	0	0	0	0	1	0.25	0
102637386	Gm34213	lncRNA	0	0	0	2	0	0	0	1	0.25	0.5	-1.05462	0.538717	0.728395
102636729	Gm33721	lncRNA	125	115	65	89	47	27	45	21	35	98.5	-1.54738	3.11e-31	8.18e-30
105244268	Gm39909	lncRNA	1	0	0	0	0	0	0	0	0	0.25
69434	Snhg10	lncRNA	27.93	20.6	20.73	21.06	25.29	24.73	13.37	29.68	23.2675	22.58	-0.011345	0.957534	0.999281
105244333	9030607L20Rik	lncRNA	162	160	168	185	169	191	163	131	163.5	168.75	-0.100213	0.205451	0.386096
105245264	Gm40742	lncRNA	0	0	1	1	0	0	0	0	0	0.5
102634258	Gm31887	lncRNA
105246218	Gm41531	lncRNA	0	2	1	0	0	1	0	0	0.25	0.75	-1.63958	0.290193	0.491141
102633616	Gm31400	lncRNA
102638637	Gm35154	lncRNA	7	9	7	15	4	6	7	8	6.25	9.5	-0.658687	0.0730527	0.177415
102634569	Gm32117	lncRNA	6	1	3	0	3	1	3	0	1.75	2.5	-0.569189	0.419659	0.624673
102638722	Gm35216	lncRNA
73972	4930448C13Rik	lncRNA
108167938	Gm46301	lncRNA	0	0	0	1	0	0	0	0	0	0.25
108168246	Gm46521	lncRNA	20	26	24	27	26	25	18	28	24.25	24.25	-0.0546157	0.792038	0.894659
105245300	Gm40775	lncRNA
102634058	LOC102634058	lncRNA	27	19	31	38	36	21	22	19	24.5	28.75	-0.285396	0.149478	0.307553
105244282	Gm27003	lncRNA	351.15	274.03	329.98	317.35	240.03	281.88	283.63	271	269.135	318.127	-0.295891	6.98e-07	4.95e-06
105246012	Gm41377	lncRNA	19	13	13	10	13	17	16	7	13.25	13.75	-0.108055	0.697141	0.831348
102637276	Gm34136	lncRNA
102636813	Gm33782	lncRNA	12	16	34	14	11	5	9	15	10	19	-0.980615	0.000358	0.00170705
102638036	Gm34701	lncRNA	0	0	0	0	1	0	0	0	0.25	0
102635306	Gm32679	lncRNA	4	7	9	12	8	9	5	6	7	8	-0.247261	0.507264	0.705432
105247262	105247262	lncRNA
68074	A930013F10Rik	lncRNA	289	255	273	260	217	233	244	258	238	269.25	-0.232601	0.000286	0.00138599
102636377	Gm33462	lncRNA
102631696	Gm29968	lncRNA	22.91	21.45	9.93	17.01	19.17	19.31	13.2	13.22	16.225	17.825	-0.190299	0.441689	0.644094
105246070	Gm41420	lncRNA	7	7	7	5	5	5	6	6	5.5	6.5	-0.295624	0.478536	0.678642
105244781	Gm40333	lncRNA	1	2	0	0	0	0	1	0	0.25	0.75	-1.63958	0.290193	0.491141
102634524	Gm32085	lncRNA	21	31	35	44	27	20	28	23	24.5	32.75	-0.473329	0.0135242	0.044178
102635192	Gm16835	lncRNA	84	74	93	80	87	61	83	77	77	82.75	-0.158517	0.165011	0.329536
108167518	LOC108167518	lncRNA	387.32	351.08	381.08	351.9	314.98	337.74	322.07	316.87	322.915	367.845	-0.242559	1.01e-05	6.22e-05
328489	Gm2093	lncRNA	0.98	0	3.02	2.72	2	4.83	2	0.95	2.445	1.68	0.486757	0.496921	0.695183
102632158	Gm30305	lncRNA
108167996	Gm46346	lncRNA
105245487	Gm40935	lncRNA	5	7	2	6	9	3	2	4	4.5	5	-0.206619	0.659098	0.810908
212965	BC024386	lncRNA	1	0	0	0	0	1	0	0	0.25	0.25	-0.0546157	0.978642	0.994729
71186	4933417D19Rik	lncRNA	9	4.63	9	4.79	2	2.42	9.11	2.4	3.9825	6.855	-0.838098	0.0603697	0.152166
102633460	Gm31278	lncRNA	1	0	0	0	2	0	0	2	1	0.25	1.94538	0.177479	0.346594
56802	Nespas	lncRNA	22	26	19	20	22	14	21	7	16	21.75	-0.497559	0.0351367	0.0988225
102642281	Gm38602	lncRNA
105246221	Gm41534	lncRNA
102639511	Gm2065	lncRNA	65	54	52	36	28	23	35	29	28.75	51.75	-0.902613	3.89e-08	3.16e-07
102636897	Gm33844	lncRNA
105243878	Gm12031	lncRNA	60.56	69.46	50.27	58.67	70.83	79.55	81.95	60.83	73.29	59.74	0.240303	0.0553249	0.142008
105245929	Gm41307	lncRNA	1	3	1	6	2	1	7	0	2.5	2.75	-0.192119	0.760383	0.876576
BGIG10090_37270	BGIG10090_37270	lncRNA	0	0	1	0	0	0	0	0	0	0.25
108168383	Gm46627	lncRNA
BGIG10090_38169	BGIG10090_38169	lncRNA	1	0	1.98	0	1	1	0	0	0.5	0.745	-0.629928	0.629487	0.787488
102640469	4933435C09Rik	lncRNA
BGIG10090_45233	BGIG10090_45233	lncRNA
105246397	Gm41689	lncRNA	5	3	1	3	6	3	2	5	4	3	0.360422	0.510772	0.707305
BGIG10090_37836	BGIG10090_37836	lncRNA
BGIG10090_34443	BGIG10090_34443	lncRNA	13	14	26	8	10	12	16	10	12	15.25	-0.400391	0.148824	0.306505
BGIG10090_36202	BGIG10090_36202	lncRNA
67705	1810058I24Rik	lncRNA	1046	1031	1002	1176	1047	1125	1126	1131	1107.25	1063.75	0.00320613	0.917529	0.982038
BGIG10090_34803	BGIG10090_34803	lncRNA
BGIG10090_44438	BGIG10090_44438	lncRNA
BGIG10090_43920	BGIG10090_43920	lncRNA	328.55	320.54	289.53	273.23	313.14	286.02	272.31	261.25	283.18	302.962	-0.152036	0.0107452	0.0362124
BGIG10090_37356	BGIG10090_37356	lncRNA	0	0	0	1	0	0	0	0	0	0.25
BGIG10090_40554	BGIG10090_40554	lncRNA
BGIG10090_40826	BGIG10090_40826	lncRNA
BGIG10090_38024	BGIG10090_38024	lncRNA
BGIG10090_40823	BGIG10090_40823	lncRNA	1	1	1	1	5	4	3	1	3.25	1	1.64582	0.0302826	0.0874242
BGIG10090_39047	BGIG10090_39047	lncRNA
BGIG10090_39367	BGIG10090_39367	lncRNA
BGIG10090_38053	BGIG10090_38053	lncRNA	36	24	37	30	31	39	43	25	34.5	31.75	0.065224	0.712981	0.84534
105245905	Gm41285	lncRNA	29	10	34	27	22	34	30	18	26	25	0.00196779	0.992228	0.995004
BGIG10090_44238	BGIG10090_44238	lncRNA	0	0	0	0	0	0	1	0	0.25	0
BGIG10090_39819	BGIG10090_39819	lncRNA	1	1	1	0	0	0	0	0	0	0.75
BGIG10090_42117	BGIG10090_42117	lncRNA	0	1	0	0	0	0	0	0	0	0.25
BGIG10090_35593	BGIG10090_35593	lncRNA	0	0	1	0	1	0	0	0	0.25	0.25	-0.0546157	0.978642	0.994729
BGIG10090_42597	BGIG10090_42597	lncRNA
BGIG10090_44812	BGIG10090_44812	lncRNA	0	0	0	0	0	0	0.99	0	0.2475	0
BGIG10090_44537	BGIG10090_44537	lncRNA
BGIG10090_39642	BGIG10090_39642	lncRNA	0	0	0	1	0	0	1	0	0.25	0.25	-0.0546157	0.978642	0.994729
BGIG10090_40694	BGIG10090_40694	lncRNA	0	0	2	2	2	0	0	0	0.5	1	-1.05462	0.384632	0.590481
BGIG10090_37491	BGIG10090_37491	lncRNA	115	134	125	107	106	106	97	103	103	120.25	-0.278008	0.00403768	0.0153393
BGIG10090_40525	BGIG10090_40525	lncRNA
BGIG10090_34498	BGIG10090_34498	lncRNA
BGIG10090_42175	BGIG10090_42175	lncRNA	0	0	0	0	3	1	0	1	1.25	0	3.26731	0.0440263	0.118234
105242928	Gm39000	lncRNA	20	33	23	25	29	36	36	31	33	25.25	0.331567	0.0807409	0.191816
105247065	Gm16058	lncRNA
BGIG10090_36659	BGIG10090_36659	lncRNA	0	0	0	0	0	0	0	1	0.25	0
BGIG10090_38722	BGIG10090_38722	lncRNA	3	0	2	1	1	2	3	0	1.5	1.5	-0.0546157	0.947716	0.99727
BGIG10090_35880	BGIG10090_35880	lncRNA	2	2	3	1	3	0	0	1	1	2	-1.05462	0.218882	0.404429
BGIG10090_40897	BGIG10090_40897	lncRNA
BGIG10090_34050	BGIG10090_34050	lncRNA
BGIG10090_36477	BGIG10090_36477	lncRNA
BGIG10090_42874	BGIG10090_42874	lncRNA	15	13	17	13	8	2	12	9	7.75	14.5	-0.9584	0.00222002	0.00899739
BGIG10090_34583	BGIG10090_34583	lncRNA
BGIG10090_42411	BGIG10090_42411	lncRNA
BGIG10090_44373	BGIG10090_44373	lncRNA
328479	Gm5089	lncRNA	6	9	5	6	5	7	5	2	4.75	6.5	-0.507128	0.241228	0.433567
108168422	Gm46661	lncRNA
BGIG10090_43857	BGIG10090_43857	lncRNA
BGIG10090_43902	BGIG10090_43902	lncRNA
BGIG10090_36209	BGIG10090_36209	lncRNA	991.4	1068.54	974.26	962.42	1184.36	1410.29	984.32	945.15	1131.03	999.155	0.124241	7.15e-05	0.000387
BGIG10090_35804	BGIG10090_35804	lncRNA	44.23	21.03	15.87	23.61	24.73	39.12	51.51	22.9	34.565	26.185	0.345956	0.0628496	0.157262
BGIG10090_42726	BGIG10090_42726	lncRNA
BGIG10090_44229	BGIG10090_44229	lncRNA
BGIG10090_40515	BGIG10090_40515	lncRNA	0	0	0	0	0	2	0	0	0.5	0
BGIG10090_41932	BGIG10090_41932	lncRNA	113	159	149	135	113	113	152	131	127.25	139	-0.182035	0.0395866	0.108975
BGIG10090_39763	BGIG10090_39763	lncRNA	124	56	139	76	51	68	64	65	62	98.75	-0.726128	3.04e-10	2.97e-09
BGIG10090_39796	BGIG10090_39796	lncRNA	17	10	15	12	5	11	3	17	9	13.5	-0.639578	0.0373703	0.104241
665934	Gm7854	lncRNA	9	16	17	15	25	19	20	20	21	14.25	0.504812	0.0395574	0.108918
105247016	Gm42199	lncRNA	4	3	4	5	9	3	5	4	5.25	4	0.337702	0.478506	0.678811
102639707	Gm35957	lncRNA
BGIG10090_38289	BGIG10090_38289	lncRNA
BGIG10090_34572	BGIG10090_34572	lncRNA
BGIG10090_36369	BGIG10090_36369	lncRNA	18	8	14	6	11	12	21	23	16.75	11.5	0.487911	0.0747553	0.180738
BGIG10090_45311	BGIG10090_45311	lncRNA	57	50	69	74	69	53	52	64	59.5	62.5	-0.125582	0.336348	0.539495
102632847	Gm30812	lncRNA	0	1	0	1	0	0	0	0	0	0.5
BGIG10090_35422	BGIG10090_35422	lncRNA	1	1	0	0	0	0	0	3	0.75	0.5	0.530347	0.684109	0.826605
BGIG10090_41918	BGIG10090_41918	lncRNA	0	0	0	0	0	0	0	1	0.25	0
BGIG10090_35298	BGIG10090_35298	lncRNA
BGIG10090_41737	BGIG10090_41737	lncRNA	71.29	66.42	71.15	62.96	63.2	74.99	78.56	69.44	71.5475	67.955	0.0197059	0.871844	0.952111
BGIG10090_42982	BGIG10090_42982	lncRNA	4	6	9	7	14	7	9	5	8.75	6.5	0.374228	0.313694	0.517841
BGIG10090_35764	BGIG10090_35764	lncRNA	1	2	0	0	0	0	0	2	0.5	0.75	-0.639578	0.623667	0.784792
73617	1700122H20Rik	lncRNA
BGIG10090_39316	BGIG10090_39316	lncRNA	3	4	7	10	1	3	5	0	2.25	6	-1.46965	0.00574999	0.0209501
BGIG10090_39144	BGIG10090_39144	lncRNA	3	0	0	0	0	2	2	0	1	0.75	0.360422	0.742293	0.864988
BGIG10090_40078	BGIG10090_40078	lncRNA	28	29.33	35.61	29	19.12	28.74	22.05	23.8	23.4275	30.485	-0.434512	0.0276591	0.081221
BGIG10090_39536	BGIG10090_39536	lncRNA
BGIG10090_38698	BGIG10090_38698	lncRNA
108168143	Gm46445	lncRNA
BGIG10090_37638	BGIG10090_37638	lncRNA
BGIG10090_37625	BGIG10090_37625	lncRNA	25	1	25	0	11	6	21	17	13.75	12.75	0.0543186	0.846358	0.935032
BGIG10090_43370	BGIG10090_43370	lncRNA	2	4	1	1	1	2	4	1	2	2	-0.0546157	0.939642	0.993854
BGIG10090_38874	BGIG10090_38874	lncRNA	1	3	2	2	2	0	1	2	1.25	2	-0.732688	0.366421	0.57143
BGIG10090_39470	BGIG10090_39470	lncRNA	0	0	0	1	0	0	0	0	0	0.25
102632615	Gm30642	lncRNA	37	31	23	39	31	34	23	25	28.25	32.5	-0.256805	0.165801	0.330669
102637209	Gm34081	lncRNA	59.47	39.02	41.59	55.48	42.95	33.24	49.74	41.12	41.7625	48.89	-0.281947	0.0631671	0.157846
105243074	Gm39103	lncRNA
BGIG10090_35600	BGIG10090_35600	lncRNA	1	3	0	0	0	0	1	0	0.25	1	-2.05462	0.154366	0.314177
BGIG10090_37723	BGIG10090_37723	lncRNA	57	55	80	61	75	79	80	76	77.5	63.25	0.238515	0.0504029	0.131598
BGIG10090_44553	BGIG10090_44553	lncRNA
BGIG10090_38240	BGIG10090_38240	lncRNA	2.77	6.03	4.6	6.08	2.12	6.19	2.15	1.02	2.87	4.87	-0.817487	0.121243	0.261943
BGIG10090_44940	BGIG10090_44940	lncRNA	0	0	0	16.22	7.56	0	0	0	1.89	4.055	-1.15593	0.0593635	0.150045
BGIG10090_35112	BGIG10090_35112	lncRNA	10.34	14	13	9.45	11	9.61	16	11.3	11.9775	11.6975	-0.0204892	0.944905	0.995872
BGIG10090_37991	BGIG10090_37991	lncRNA
BGIG10090_39078	BGIG10090_39078	lncRNA	0	0	1	3	0	1	0	0	0.25	1	-2.05462	0.154366	0.314177
BGIG10090_36936	BGIG10090_36936	lncRNA	2	6	4	4	3	3	3	5	3.5	4	-0.247261	0.639152	0.794377
102631576	Gm29879	lncRNA	2	2	0	0	1	1	0	0	0.5	1	-1.05462	0.384632	0.590481
BGIG10090_36948	BGIG10090_36948	lncRNA	4	8	9	7	8	11	11	6	9	7	0.307954	0.395018	0.600488
BGIG10090_42936	BGIG10090_42936	lncRNA	0	0	1	0	0	0	0	0	0	0.25
BGIG10090_38308	BGIG10090_38308	lncRNA
BGIG10090_35893	BGIG10090_35893	lncRNA
BGIG10090_37830	BGIG10090_37830	lncRNA
BGIG10090_37379	BGIG10090_37379	lncRNA
BGIG10090_42838	BGIG10090_42838	lncRNA	0	0	0	1	0	0	0	0	0	0.25
102636564	Gm33595	lncRNA	6	8	9	12	11	10	14	7	10.5	8.75	0.208419	0.527008	0.722156
BGIG10090_36337	BGIG10090_36337	lncRNA
BGIG10090_44493	BGIG10090_44493	lncRNA
BGIG10090_41986	BGIG10090_41986	lncRNA
102633396	Gm31231	lncRNA	5	1	4	1	3	1	1	1	1.5	2.75	-0.929085	0.194271	0.369713
105242980	Gm39040	lncRNA	0	1	0	1	1	1	1	0	0.75	0.5	0.530347	0.684109	0.826605
102631587	Gm29887	lncRNA
BGIG10090_39846	BGIG10090_39846	lncRNA	7.99	5	5	12	13	11.94	9	6.5	10.11	7.4975	0.376686	0.27588	0.476083
BGIG10090_38933	BGIG10090_38933	lncRNA	0	1	1	0	0	1	0	1	0.5	0.5	-0.0546157	0.969799	1
BGIG10090_44310	BGIG10090_44310	lncRNA
BGIG10090_39939	BGIG10090_39939	lncRNA	0	0	0	0	0	2	0	1	0.75	0
BGIG10090_36933	BGIG10090_36933	lncRNA
BGIG10090_35120	BGIG10090_35120	lncRNA
BGIG10090_42979	BGIG10090_42979	lncRNA	0	0	1	1	0	0	1	0	0.25	0.5	-1.05462	0.538717	0.728395
102635184	Gm27572	lncRNA	0	0	1	0	0	0	1	0	0.25	0.25	-0.0546157	0.978642	0.994729
BGIG10090_44779	BGIG10090_44779	lncRNA	0	2	1	7	5	4	2	2	3.25	2.5	0.323896	0.591894	0.760817
102633677	5330425B07Rik	lncRNA	0	0	1	0	0	0	0	0	0	0.25
102635846	Gm33085	lncRNA	13	18	18	7	16	12	15	16	14.75	14	0.0206724	0.938763	0.993748
BGIG10090_36147	BGIG10090_36147	lncRNA
BGIG10090_34421	BGIG10090_34421	lncRNA	0	1	1	0	0	1	1	0	0.5	0.5	-0.0546157	0.969799	1
102632496	Gm30554	lncRNA
74304	1700094M24Rik	lncRNA
100043229	Gm10046	lncRNA	114	71.5	112.5	67	69.61	80	87	68.5	76.2775	91.25	-0.313183	0.00504153	0.0186402
108809	4933407E24Rik	lncRNA	2	1	5	1	2	0	4	0	1.5	2.25	-0.639578	0.395409	0.600567
69449	1700027A15Rik	lncRNA	0	0	0	0	0	1	3	0	1	0
108167371	Gm45966	lncRNA
102635886	Gm33109	lncRNA
BGIG10090_34142	BGIG10090_34142	lncRNA
BGIG10090_35049	BGIG10090_35049	lncRNA	0	0	1	0	0	2.21	2.43	1	1.41	0.25	2.44108	0.0651892	0.162049
BGIG10090_38073	BGIG10090_38073	lncRNA
BGIG10090_42372	BGIG10090_42372	lncRNA	1	2	0	1.4	0	2	0	5	1.75	1.1	0.615236	0.47743	0.677752
BGIG10090_40328	BGIG10090_40328	lncRNA	1	1	2	3	1	4	0	2	1.75	1.75	-0.0546157	0.943533	0.995413
BGIG10090_41268	BGIG10090_41268	lncRNA
BGIG10090_43080	BGIG10090_43080	lncRNA
BGIG10090_37493	BGIG10090_37493	lncRNA	15	19	19	12	18	20	16	16	17.5	16.25	0.0522995	0.833241	0.926426
BGIG10090_39438	BGIG10090_39438	lncRNA	1	2	2	3	1	0	3	1	1.25	2	-0.732688	0.366421	0.57143
BGIG10090_38498	BGIG10090_38498	lncRNA	0	0	1	1	0	0	0	0	0	0.5
102640485	Gm36533	lncRNA	1	0	1	2	0	4	1	3	2	1	0.945384	0.270391	0.468996
102631624	Gm29919	lncRNA	9.96	9.12	7.47	8.65	8.05	10.53	9.09	9.96	9.4075	8.8	0.0416921	0.901879	0.972694
105243076	Gm39105	lncRNA	5	0	5	2	3	6	3	3	3.75	3	0.267312	0.63127	0.78876
105246937	Gm42131	lncRNA	0	0	1	0	0	0	0	0	0	0.25
102635352	Gm32714	lncRNA
102640348	Gm36434	lncRNA
BGIG10090_35698	BGIG10090_35698	lncRNA	2	1	5	0	1	0	1	1	0.75	2	-1.46965	0.11083	0.244554
105244230	Gm39877	lncRNA
102634160	Gm31812	lncRNA	28	19	37	21	18	16	16	13	15.75	26.25	-0.791581	0.000467	0.00217189
102636536	Gm33574	lncRNA	8	8	7	3	8	11	12	14	11.25	6.5	0.736798	0.0346655	0.0976566
105243059	Gm39091	lncRNA
BGIG10090_38629	BGIG10090_38629	lncRNA	13.76	9.83	12.34	10	9.18	13.27	9.94	17.28	12.4175	11.4825	0.0583222	0.843378	0.932935
BGIG10090_38958	BGIG10090_38958	lncRNA	32	44	29	44	44	38	39	62	45.75	37.25	0.241916	0.127563	0.272643
BGIG10090_40024	BGIG10090_40024	lncRNA
BGIG10090_41249	BGIG10090_41249	lncRNA
BGIG10090_42066	BGIG10090_42066	lncRNA
BGIG10090_42544	BGIG10090_42544	lncRNA
BGIG10090_40622	BGIG10090_40622	lncRNA	28.4	23.47	38.99	34.46	39.13	37.33	49.54	23	37.25	31.33	0.19508	0.263653	0.462233
BGIG10090_44362	BGIG10090_44362	lncRNA	0	1	0	0	0	0	1	0	0.25	0.25	-0.0546157	0.978642	0.994729
BGIG10090_35568	BGIG10090_35568	lncRNA	1	0	0	0	0	0	0	0	0	0.25
105246708	Gm41953	lncRNA	1	0	0	3	5	0	1	0	1.5	1	0.530347	0.565028	0.74623
102637197	Gm34071	lncRNA
328766	Gm5092	lncRNA	2	2	3	3	2	4	3	3	3	2.5	0.208419	0.735267	0.861867
105244998	Gm40513	lncRNA
105246965	Gm42155	lncRNA	0	0	1	0	0	0	0	0	0	0.25
102640438	Gm36499	lncRNA
414068	Bach2os	lncRNA	3	4	2	0	0	2	0	4	1.5	2.25	-0.639578	0.395409	0.600567
102640581	Gm36611	lncRNA
102631549	Gm29859	lncRNA	1	0	0	0	0	0	0	0	0	0.25
105245801	Gm41192	lncRNA	2	0	1	0	0	0	1	0	0.25	0.75	-1.63958	0.290193	0.491141
102639586	Gm35864	lncRNA
105246151	4930590A17Rik	lncRNA	0	0	0	1	1	0	1	1	0.75	0.25	1.53035	0.323529	0.526933
102632928	Gm17215	lncRNA
105243181	Gm39171	lncRNA
102634268	Kbtbd8os	lncRNA	0	1	1	1	1	0	0	0	0.25	0.75	-1.63958	0.290193	0.491141
100503332	Gm19639	lncRNA	24	10	29	20	30	25	21	20	24	20.75	0.155307	0.471988	0.672
108169203	Gm46990	lncRNA	0	1	0	0	0	0	0	0	0	0.25
74066	4933404G15Rik	lncRNA
102638849	Gm15764	lncRNA	0	0	0	1	0	0	0	0	0	0.25
105243974	Gm39674	lncRNA	5	1	1	0	2	1	2	0	1.25	1.75	-0.540043	0.519663	0.715225
108168278	Gm46545	lncRNA
105245576	Gm41016	lncRNA	16	18.38	31	30	13	19	25.47	25.38	20.7125	23.845	-0.257801	0.233482	0.423124
102636115	Gm33277	lncRNA	0	0	1	0	0	1	0	0	0.25	0.25	-0.0546157	0.978642	0.994729
102642720	Gm38627	lncRNA	0	2	0	1	0	0	0	0	0	0.75
102639510	Gm35809	lncRNA	261.54	280.1	291.27	289.12	238.01	264.07	236.49	271.1	252.417	280.507	-0.206843	0.00094	0.00412717
102639007	Gm35429	lncRNA	132.07	135.16	175.4	133.76	150.18	134.84	117.06	146.46	137.135	144.097	-0.126064	0.142842	0.297332
102638364	Gm34947	lncRNA
102634892	Gm32367	lncRNA	0	1	0	0	0	0	0	1	0.25	0.25	-0.0546157	0.978642	0.994729
102638914	Gm35360	lncRNA	1	1	5	3	2	2	2	4	2.5	2.5	-0.0546157	0.932533	0.990819
108168032	Gm46380	lncRNA	0	0	0	0	1	0	0	0	0.25	0
102636197	Gm33332	lncRNA	1	0	0	0	0	0	0	0	0	0.25
102640494	Gm36540	lncRNA	2	0	0	0	0	0	0	0	0	0.5
105244053	Gm39735	lncRNA
108168737	Gm46729	lncRNA	0	0	1	1	2	0	0	3	1.25	0.5	1.26731	0.269302	0.468648
73309	Spanxn4	lncRNA
108168878	Gm21956	lncRNA	65.09	65.01	58.08	58.39	53.18	43.65	50.46	33.45	45.185	61.6425	-0.502697	0.000343	0.00164084
105243027	Gm39068	lncRNA	0	0	0	1	0	0	1	0	0.25	0.25	-0.0546157	0.978642	0.994729
102634384	Gm31980	lncRNA	0	0	1	0	1	0	0	0	0.25	0.25	-0.0546157	0.978642	0.994729
102632238	Gm30371	lncRNA	103.97	110.5	112.43	83.76	123.36	114.66	118.56	123.57	120.037	102.665	0.170925	0.0774778	0.185891
105246918	Gm42114	lncRNA	1	0	2	0	0	3	0	4	1.75	0.75	1.16778	0.220439	0.405978
108167543	Gm46048	lncRNA	4	11	4	1	4	2	7	5	4.5	5	-0.206619	0.659098	0.810908
71342	5430434I15Rik	lncRNA
105243098	Gm39119	lncRNA	3	0	1	1	1	0	0	0	0.25	1.25	-2.37654	0.0815158	0.192896
102634988	Gm32437	lncRNA
71484	8430415O14Rik	lncRNA	5	5	8	1	12	7	10	8	9.25	4.75	0.90691	0.0220773	0.0673399
100502829	Gm9899	lncRNA	63	61	73	59	73	53	52	57	58.75	64	-0.178099	0.171557	0.338845
102632328	Gm30429	lncRNA	13	13	19	11	15	12	14	20	15.25	14	0.0687667	0.796642	0.898461
105246763	Gm42005	lncRNA	1	3	2	5	0	4	0	0	1	2.75	-1.51405	0.055953	0.143206
102631579	Gm26752	lncRNA	7	4	5	2	9	7	2	4	5.5	4.5	0.234891	0.60752	0.772624
105242856	Gm38950	lncRNA
105243612	Gm39478	lncRNA	19	16	30	24	14	25	20	15	18.5	22.25	-0.320896	0.156484	0.316479
100038712	Gm10516	lncRNA	371.03	375.29	417.46	420.43	404	432	405	411	413	396.053	0.00583436	0.908424	0.976946
619293	9230009I02Rik	lncRNA
102638755	Gm35243	lncRNA	22	21	31	30	25	19	27	20	22.75	26	-0.247261	0.23192	0.420878
105245999	Gm41366	lncRNA	0	0	0	0	1	0	0	3	1	0
108168168	Gm46459	lncRNA	0	46	0	0	0	33	0	34	16.75	11.5	0.487911	0.0747553	0.180738
102640201	Gm36325	lncRNA	0	0	0	1	1	0	0	0	0.25	0.25	-0.0546157	0.978642	0.994729
105244701	Gm40260	lncRNA	20	20	23	31	22	22	32	25	25.25	23.5	0.0490069	0.812563	0.909601
108167794	Gm46211	lncRNA	0	1	0	0	0	0	0	0	0	0.25
105246073	Gm41421	lncRNA	2	0	1	1	0	4	0	4	2	1	0.945384	0.270391	0.468996
105243573	LOC105243573	lncRNA	5	6	8	5	1	6	2	1	2.5	6	-1.31765	0.0110171	0.0369898
102640227	Gm29255	lncRNA
102639714	Gm35961	lncRNA
75208	4930539C22Rik	lncRNA	1	0	0	0	0	1	0	1	0.5	0.25	0.945384	0.581578	0.75584
102634563	Gm32112	lncRNA	1	0	2	0	2	1	0	3	1.5	0.75	0.945384	0.339831	0.542207
102632070	Gm20465	lncRNA
75145	4930547E14Rik	lncRNA	0	0	0	0	0	1	2	0	0.75	0
102639346	Gm35680	lncRNA	1	3	0	1	2	2	2	1	1.75	1.25	0.430811	0.607508	0.773133
74076	4933406C10Rik	lncRNA	283.81	281.07	309.9	265.85	263.84	279.29	248.12	246.83	259.52	285.158	-0.190529	0.00206481	0.00843046
102639284	Gm35631	lncRNA
105244456	Gm40061	lncRNA
102634795	Gm32296	lncRNA
100038554	Gm15348	lncRNA	1	0	0	1	0	1	0	0	0.25	0.5	-1.05462	0.538717	0.728395
100503490	Gm19723	lncRNA	32.28	47.8	35.95	36.37	45.44	46.95	59.53	38.18	47.525	38.1	0.26428	0.0910139	0.209862
105244085	Gm9875	lncRNA
102640923	Gm10649	lncRNA	17	13	10	16	14	11	10	10	11.25	14	-0.370118	0.198652	0.376143
105246436	Gm41726	lncRNA	0	0	0	0	1	0	0	0	0.25	0
108167335	Gm45946	lncRNA	2	0	0	0	1	0	1	0	0.5	0.5	-0.0546157	0.969799	1
105500046	Gm30731	lncRNA	6	9	6	10	10	10	9	6	8.75	7.75	0.120471	0.734675	0.861521
102636362	Gm33449	lncRNA	4149.53	4419.61	4051.14	4254.42	2899.55	3166.06	2838.44	4136.55	3260.15	4218.68	-0.426467	5.19e-143	7.05e-141
105246724	Gm29398	lncRNA	0	1	0	0	0	0	0	0	0	0.25
102635141	Gm32554	lncRNA
105244508	Gm40102	lncRNA
108167976	Gm46331	lncRNA
102636664	LOC102636664	lncRNA	10	10	20	20	11	8	11	14	11	15	-0.502075	0.0777182	0.186076
102640588	Gm11769	lncRNA	5	5	4	7	7	5	10	6	7	5.25	0.360422	0.384316	0.591319
71647	4930447N08Rik	lncRNA	0	0	0	0	0	2	0	0	0.5	0
102639523	Gm35818	lncRNA	30.14	35.47	26.85	42.42	25.15	48.52	55.5	28.67	39.46	33.72	0.172171	0.308007	0.510938
105244522	Gm40116	lncRNA	8	0	4	6	2	2	4	2	2.5	4.5	-0.902613	0.105109	0.234238
108167753	Gm46176	lncRNA	0	0	4	1	1	4	0	0	1.25	1.25	-0.0546157	0.952265	0.998501
102639617	Gm13601	lncRNA	0	0	1	1	0	0	0	0	0	0.5
105245823	Gm41213	lncRNA	7	5	0	3	3	5	3	2	3.25	3.75	-0.261067	0.632508	0.789241
102636418	Gm21739	lncRNA
102638381	Gm34961	lncRNA	2	3	3	0	1	3	0	2	1.5	2	-0.469653	0.544548	0.728942
102638554	Gm35089	lncRNA	9	4.01	8	5.02	4.1	3	9.1	7	5.8	6.5075	-0.220666	0.591821	0.760984
105245746	Gm41145	lncRNA	36	46	48	33	48	47	62	56	53.25	40.75	0.331366	0.0266115	0.0786512
102634827	Gm38468	lncRNA	2	1	2	1	0	0	1	2	0.75	1.5	-1.05462	0.286973	0.489522
102637703	Gm34445	lncRNA	1	0	0	0	0	0	0	0	0	0.25
102635108	Gm32528	lncRNA	119	131	153	103	109	139	147	147	135.5	126.5	0.0445397	0.617346	0.781492
105244136	Gm39803	lncRNA
100045469	Gm14204	lncRNA	1	1	1	7	1	2.89	1	1	1.4725	2.5	-0.818276	0.266498	0.465838
102639471	Gm13599	lncRNA
102636314	Gm33416	lncRNA	0	0	0	0	0	1	0	0	0.25	0
102638318	Gm16150	lncRNA	2	7	4	4	7	4	8	8	6.75	4.25	0.612809	0.164419	0.328643
102638459	Gm35019	lncRNA	2	4	11	5	6	9	7	2	6	5.5	0.0709151	0.867663	0.949707
102640954	Gm36896	lncRNA
105242946	Gm39017	lncRNA	13	15	11	14	9	17	11	12	12.25	13.25	-0.167826	0.557032	0.740296
105246287	Gm41591	lncRNA
105246095	Gm26562	lncRNA	11.66	5.27	9.2	10	5.99	8.68	3	5.03	5.675	9.0325	-0.725121	0.0571582	0.145567
102638815	Gm35291	lncRNA
102635539	Gm32847	lncRNA	2	0	0	0	0	0	0	0	0	0.5
108167338	Gm45949	lncRNA	4	7.32	5	5	12.76	3	5.43	5.05	6.56	5.33	0.244945	0.559273	0.742378
105244299	Gm39937	lncRNA	12	7	11	8	3	5	10	10	7	9.5	-0.495188	0.165657	0.330445
100504007	Gm15787	lncRNA	26.1	12.31	20.19	12.77	13	14.4	27.46	24.09	19.7375	17.8425	0.0910058	0.699136	0.832979
105243865	Gm39596	lncRNA
105244917	Gm40439	lncRNA
102639813	Gm29010	lncRNA	2	0	1	1	2	0	1	2	1.25	1	0.267312	0.781709	0.888734
108168748	Gm46736	lncRNA	0	0	0	1	0	0	0	0	0	0.25
102638647	Gm35161	lncRNA	16	11	13	14	9	10	10	14	10.75	13.5	-0.383238	0.192227	0.366841
102637828	Gm12519	lncRNA	0	0	1	2	0	1	1	1	0.75	0.75	-0.0546157	0.963016	1
72818	2810471M01Rik	lncRNA	4	6	12	10	7	11	5	8	7.75	8	-0.100419	0.78236	0.887971
105246685	Gm41933	lncRNA
102635300	Gm20501	lncRNA	88	71	107	86	63	101	85	102	87.75	88	-0.0587201	0.589449	0.758577
213742	Xist	lncRNA	18.71	14.9	12.64	10.34	18.07	11.13	10.61	15.37	13.795	14.1475	-0.0910174	0.738752	0.864555
105243704	Gm39526	lncRNA	1229.15	1287.1	1288.9	1319.55	1244.36	1200.42	1268.11	1402.09	1278.74	1281.17	-0.0573547	0.0442556	0.118625
102637057	Gm33963	lncRNA	2	0	0	0	0	0	0	0	0	0.5
102633953	Gm31651	lncRNA
108168408	Gm46647	lncRNA	111	95	125	90	91	104	93	85	93.25	105.25	-0.22926	0.0252827	0.0752328
105244015	Gm39707	lncRNA
100502842	Gm14718	lncRNA
72655	Snhg5	lncRNA	118	118	125.41	87	95	88	86	114	95.75	112.103	-0.28209	0.00487993	0.0181057
105243437	Gm39362	lncRNA	8	2	8	1	7	4	6	8	6.25	4.75	0.341313	0.434777	0.639906
102637341	Gm34177	lncRNA	0	1	0	0	0	0	0	0	0	0.25
102637320	Gm34162	lncRNA
77855	D730045A05Rik	lncRNA	1	0	0	3	0	2	1	2	1.25	1	0.267312	0.781709	0.888734
BGIG10090_41275	BGIG10090_41275	lncRNA	137	137	177	179	178	153	137	203	167.75	157.5	0.0363452	0.649635	0.80281
BGIG10090_34660	BGIG10090_34660	lncRNA	109.46	103.89	121.55	132.65	89.9	117.92	108.58	88.82	101.305	116.888	-0.261031	0.00759754	0.0267574
BGIG10090_39160	BGIG10090_39160	lncRNA
BGIG10090_38877	BGIG10090_38877	lncRNA	11	13	11	9	15	10	14	7	11.5	11	0.0095146	0.975045	1
BGIG10090_39151	BGIG10090_39151	lncRNA
BGIG10090_38972	BGIG10090_38972	lncRNA
BGIG10090_37762	BGIG10090_37762	lncRNA
102640966	Gm36904	lncRNA	22	18	29	18	27	16	19	31	23.25	21.75	0.0415996	0.846652	0.935195
BGIG10090_35396	BGIG10090_35396	lncRNA	0	0	0	0	0	1	0	2	0.75	0
BGIG10090_39249	BGIG10090_39249	lncRNA
105244728	Gm40286	lncRNA
105244166	Gm39824	lncRNA	4	0	3	0	4	4	2	5	3.75	1.75	1.04492	0.101095	0.226853
BGIG10090_38019	BGIG10090_38019	lncRNA	0	1	4	4	2	3	1	2	2	2.25	-0.224541	0.748506	0.868421
BGIG10090_35767	BGIG10090_35767	lncRNA
BGIG10090_39780	BGIG10090_39780	lncRNA
BGIG10090_42957	BGIG10090_42957	lncRNA	0	0	0	0	0	2	1	0	0.75	0
BGIG10090_44744	BGIG10090_44744	lncRNA	1083.66	936.32	1224.9	1273.29	1927.81	929.94	1272.49	1523.7	1413.48	1129.54	0.268902	7.19e-21	1.31e-19
BGIG10090_40952	BGIG10090_40952	lncRNA
BGIG10090_42236	BGIG10090_42236	lncRNA	0.27	0	6.18	0	0	0.79	2.3	0.61	0.925	1.6125	-0.85639	0.353504	0.556907
BGIG10090_36223	BGIG10090_36223	lncRNA
BGIG10090_45556	BGIG10090_45556	lncRNA	2	1	0	5	0	4	1	2	1.75	2	-0.247261	0.740228	0.865187
102638384	Gm34963	lncRNA	16	18	31	28	25	15	26	19	21.25	23.25	-0.184384	0.394097	0.599401
BGIG10090_40470	BGIG10090_40470	lncRNA	0	0	0	0	0	0	0	1	0.25	0
76794	Man2c1os	lncRNA	17.69	18	7.6	12	7.27	17	24	14.94	15.8025	13.8225	0.138519	0.601633	0.769291
100502917	Gm12130	lncRNA	0	0	3	2	4	0	1	2	1.75	1.25	0.430811	0.607508	0.773133
105245015	Gm40529	lncRNA	3	5	0	3	1	0	1	1	0.75	2.75	-1.92908	0.0234293	0.0706932
105242943	Gm39014	lncRNA	78	79	86	95	92	90	113	100	98.75	84.5	0.170214	0.110743	0.244506
BGIG10090_44640	BGIG10090_44640	lncRNA
BGIG10090_34702	BGIG10090_34702	lncRNA	0.29	2.96	0.92	2.93	1	0	1.15	0	0.5375	1.775	-1.7781	0.0849287	0.198703
100503802	Gm10419	lncRNA	965	951	1024	975	1004	956	945	1032	984.25	978.75	-0.0465313	0.152963	0.312788
BGIG10090_39084	BGIG10090_39084	lncRNA	0	0	1	0	0	0	1	0	0.25	0.25	-0.0546157	0.978642	0.994729
BGIG10090_42684	BGIG10090_42684	lncRNA	266.48	253.69	288.69	243.52	262.5	252.97	258.76	297.99	268.055	263.095	-0.0276705	0.658445	0.810464
BGIG10090_36585	BGIG10090_36585	lncRNA
BGIG10090_34688	BGIG10090_34688	lncRNA	5	11	5	14	8	5	5	5	5.75	8.75	-0.660337	0.0846888	0.198287
BGIG10090_39781	BGIG10090_39781	lncRNA
BGIG10090_43312	BGIG10090_43312	lncRNA
BGIG10090_36641	BGIG10090_36641	lncRNA
BGIG10090_35914	BGIG10090_35914	lncRNA	10.06	19.38	25.08	22.21	23.73	18.22	19.74	25.9	21.8975	19.1825	0.13636	0.545054	0.728779
105242719	Gm38861	lncRNA
102633202	Gm31089	lncRNA
72340	2010009K17Rik	lncRNA	14	8	4	5	10	3	12	15	10	7.75	0.313116	0.362415	0.567583
BGIG10090_42753	BGIG10090_42753	lncRNA	7.13	8	8	12	2	12	4.08	5.05	5.7825	8.7825	-0.657554	0.0852771	0.199386
BGIG10090_40125	BGIG10090_40125	lncRNA
BGIG10090_43070	BGIG10090_43070	lncRNA
102634443	Gm32024	lncRNA	7	5	7	6	4	6	5	9	6	6.25	-0.113509	0.783031	0.887738
BGIG10090_36622	BGIG10090_36622	lncRNA	0	0	0	0	0	0	1	0	0.25	0
BGIG10090_45434	BGIG10090_45434	lncRNA	0	0	0	0	0	1	0	2	0.75	0
BGIG10090_37295	BGIG10090_37295	lncRNA	3	1	2	3	0	0	3	1	1	2.25	-1.22454	0.141488	0.29538
BGIG10090_39951	BGIG10090_39951	lncRNA	0	0	0	0	1	1	1	4	1.75	0	3.75274	0.0118687	0.0394713
BGIG10090_44754	BGIG10090_44754	lncRNA
BGIG10090_34779	BGIG10090_34779	lncRNA
102633835	Gm31565	lncRNA
BGIG10090_40752	BGIG10090_40752	lncRNA
BGIG10090_38490	BGIG10090_38490	lncRNA
BGIG10090_34805	BGIG10090_34805	lncRNA	0	0	0	1	0	0	0	0	0	0.25
BGIG10090_42367	BGIG10090_42367	lncRNA	0	0	0	1	0	0	0	0	0	0.25
105243921	Gm39638	lncRNA
BGIG10090_41124	BGIG10090_41124	lncRNA	46	41	50	54	40	84	40	62	56.5	47.75	0.188134	0.183769	0.354409
BGIG10090_44160	BGIG10090_44160	lncRNA
BGIG10090_40330	BGIG10090_40330	lncRNA
BGIG10090_40510	BGIG10090_40510	lncRNA
BGIG10090_45076	BGIG10090_45076	lncRNA	0	0	0	1	0	0	0	0	0	0.25
BGIG10090_41875	BGIG10090_41875	lncRNA
105246080	Gm41427	lncRNA	3	4	5	2	3	0	5	5	3.25	3.5	-0.161531	0.77119	0.883718
105243553	LOC105243553	lncRNA	46	36	38	35	33	40	44	34	37.75	38.75	-0.0923354	0.575605	0.755446
102632985	Gm30922	lncRNA	1	0	0	0	0	0	0	0	0	0.25
BGIG10090_34865	BGIG10090_34865	lncRNA	15	15	19	8.58	16	21	14	9.68	15.17	14.395	0.0210376	0.936808	0.992255
BGIG10090_36924	BGIG10090_36924	lncRNA
BGIG10090_42165	BGIG10090_42165	lncRNA	8.71	2	6.74	14.5	5.29	6.3	7.34	5	5.9825	7.9875	-0.471611	0.224141	0.41084
105244027	Gm39714	lncRNA	1	2	1	2	5.25	1	0.98	2	2.3075	1.5	0.566752	0.448543	0.648575
BGIG10090_43205	BGIG10090_43205	lncRNA
BGIG10090_44757	BGIG10090_44757	lncRNA	0	0	0	1	0	0	0	0	0	0.25
100040421	Gm2762	lncRNA	150.7	163.42	167.18	167.31	144.18	167.6	151.08	144.57	151.857	162.153	-0.149249	0.0668221	0.165309
BGIG10090_44473	BGIG10090_44473	lncRNA
BGIG10090_40624	BGIG10090_40624	lncRNA	71	86	73	82	72	87	57	70	71.5	78	-0.180147	0.126965	0.27171
BGIG10090_38916	BGIG10090_38916	lncRNA	0	0	0	0	0	0	1	0	0.25	0
BGIG10090_44208	BGIG10090_44208	lncRNA
BGIG10090_34777	BGIG10090_34777	lncRNA	1	0	0	0	0	0	0	0	0	0.25
108168409	Gm46648	lncRNA
102638436	Gm38509	lncRNA	47.67	31.29	28.19	30.61	46.06	25.55	54.46	27.95	38.505	34.44	0.106345	0.529263	0.723956
BGIG10090_44733	BGIG10090_44733	lncRNA	0	0	0	0	0	0	0.02	0	0.005	0
BGIG10090_45535	BGIG10090_45535	lncRNA	65	62	52	46	56	47	62	54	54.75	56.25	-0.0936099	0.494202	0.692291
BGIG10090_42659	BGIG10090_42659	lncRNA	0	1	0	0	2	0	0	0	0.5	0.25	0.945384	0.581578	0.75584
108168873	Gm46806	lncRNA	0	3	1	0	4	5	5	2	4	1	1.94538	0.00699427	0.0248564
BGIG10090_34918	BGIG10090_34918	lncRNA	1	0	0	0	0	0	0	0	0	0.25
BGIG10090_37646	BGIG10090_37646	lncRNA
102634712	Gm32231	lncRNA
BGIG10090_35813	BGIG10090_35813	lncRNA	1	1	1	0	0	1	0	0	0.25	0.75	-1.63958	0.290193	0.491141
BGIG10090_39343	BGIG10090_39343	lncRNA
BGIG10090_41255	BGIG10090_41255	lncRNA
BGIG10090_43794	BGIG10090_43794	lncRNA	78.98	97.99	96.51	96.84	69.52	89	81.14	108.95	87.1525	92.58	-0.141774	0.187746	0.360056
BGIG10090_40757	BGIG10090_40757	lncRNA
105244683	Gm40245	lncRNA	5	0	1	7	3	1	2	1	1.75	3.25	-0.947701	0.151354	0.310423
102636926	Gm33864	lncRNA	4	5	5	7	1	1	2	2	1.5	5.25	-1.86197	0.00222938	0.00903131
100504361	Gm14230	lncRNA	180	131	165	149	119	158	123	97	124.25	156.25	-0.385226	8.28e-06	5.15e-05
108168785	108168785	lncRNA	49	54	57	41	37	29	31	61	39.5	50.25	-0.401887	0.00854445	0.029644
BGIG10090_42603	BGIG10090_42603	lncRNA
BGIG10090_45260	BGIG10090_45260	lncRNA	1	2	2	2	1	1	0	3	1.25	1.75	-0.540043	0.519663	0.715225
BGIG10090_42709	BGIG10090_42709	lncRNA
BGIG10090_40868	BGIG10090_40868	lncRNA
BGIG10090_37794	BGIG10090_37794	lncRNA	57.02	81.98	47.64	54.74	66.87	75.66	68.93	70.42	70.47	60.345	0.169159	0.180514	0.350228
BGIG10090_42754	BGIG10090_42754	lncRNA	291.82	278.08	225.71	271.01	239.66	247.35	242.99	231.59	240.398	266.655	-0.204168	0.00144828	0.0061289
102640780	Gm36764	lncRNA	0	0	0	0	0	0	0	1	0.25	0
BGIG10090_38272	BGIG10090_38272	lncRNA	43.42	48.79	55.66	43.27	45.54	40.56	35.42	42.4	40.98	47.785	-0.276254	0.0716116	0.174679
102632867	Gm30829	lncRNA
BGIG10090_34367	BGIG10090_34367	lncRNA	0.63	0	2	1	0.68	0	1	0	0.42	0.9075	-1.16612	0.369051	0.574284
BGIG10090_43705	BGIG10090_43705	lncRNA	17	15.66	17.47	21	25.92	23.84	17.14	30	24.225	17.7825	0.391423	0.0804304	0.191378
102636130	Gm14061	lncRNA	37	32.32	32.01	25.21	22.43	30.89	33.08	32.05	29.6125	31.635	-0.149931	0.41612	0.620911
BGIG10090_41319	BGIG10090_41319	lncRNA	1	0	1	0	0	0	0	0	0	0.5
BGIG10090_38254	BGIG10090_38254	lncRNA
BGIG10090_37012	BGIG10090_37012	lncRNA
BGIG10090_39813	BGIG10090_39813	lncRNA
BGIG10090_39544	BGIG10090_39544	lncRNA	11.71	13.87	12.43	7.67	4.13	14.99	7.84	9.96	9.23	11.42	-0.361776	0.255784	0.451788
BGIG10090_44185	BGIG10090_44185	lncRNA	0	0	1	0	0	0	0	0	0	0.25
BGIG10090_43846	BGIG10090_43846	lncRNA
BGIG10090_37225	BGIG10090_37225	lncRNA	7	6	6	2	1	9	8	5	5.75	5.25	0.0766288	0.860225	0.944287
BGIG10090_42188	BGIG10090_42188	lncRNA
BGIG10090_42476	BGIG10090_42476	lncRNA
BGIG10090_38030	BGIG10090_38030	lncRNA	0	0	1	0	0	0	0	0	0	0.25
BGIG10090_40710	BGIG10090_40710	lncRNA	0	2	1	5	4	5.06	2	1	3.015	2	0.537542	0.408921	0.613584
105246637	Gm41898	lncRNA	1	0	0	0	0	0	0	0	0	0.25
BGIG10090_36015	BGIG10090_36015	lncRNA	0	0	0	0	3	0	0	0	0.75	0
102638257	Gm34863	lncRNA	0	0	1	0	1	0	0	1	0.5	0.25	0.945384	0.581578	0.75584
BGIG10090_40124	BGIG10090_40124	lncRNA	0	0	0	0	0	2	0	0	0.5	0
102631948	Gm30149	lncRNA	4	4	3	4	0	9	6	8	5.75	3.75	0.562056	0.235085	0.425412
BGIG10090_40168	BGIG10090_40168	lncRNA	0	0	0	1	0	0	0	0	0	0.25
BGIG10090_38104	BGIG10090_38104	lncRNA
BGIG10090_43234	BGIG10090_43234	lncRNA
BGIG10090_34796	BGIG10090_34796	lncRNA
BGIG10090_45509	BGIG10090_45509	lncRNA
105243880	Gm39605	lncRNA	0	0	1	0	0	0	0	0	0	0.25
BGIG10090_38696	BGIG10090_38696	lncRNA
BGIG10090_38685	BGIG10090_38685	lncRNA	4.84	7.21	5.11	7.64	0.81	3.36	2.07	4.23	2.6175	6.2	-1.29869	0.0106071	0.0357998
102634815	Gm32311	lncRNA
102632080	Gm30247	lncRNA	0	0	0	0	0	0	4	1	1.25	0	3.26731	0.0440263	0.118234
105244074	Gm39752	lncRNA	0	0	0	0	17.85	0	0	15.57	8.355	0	6.00802	2.61e-09	2.37e-08
BGIG10090_39900	BGIG10090_39900	lncRNA	0.16	0	0.7	1.87	0	0.65	0.05	0	0.175	0.6825	-2.01809	0.244802	0.438213
BGIG10090_40613	BGIG10090_40613	lncRNA	0	1	1	0	2.42	1.83	0	1.98	1.5575	0.5	1.58462	0.144475	0.300143
BGIG10090_42428	BGIG10090_42428	lncRNA	199.41	182.36	192.81	200.17	201.02	194.12	212.39	154.94	190.618	193.688	-0.077666	0.291231	0.4904
BGIG10090_43178	BGIG10090_43178	lncRNA
BGIG10090_40863	BGIG10090_40863	lncRNA
102640149	Gm36284	lncRNA	46	32	56	39	39	25	36	34	33.5	43.25	-0.423155	0.0104856	0.035444
BGIG10090_38558	BGIG10090_38558	lncRNA	17.74	24	31.06	17.17	18.82	23	22	13.03	19.2125	22.4925	-0.282015	0.207475	0.389098
BGIG10090_43269	BGIG10090_43269	lncRNA	0	0	1	0	2	2	0	3	1.75	0.25	2.75274	0.0281801	0.0824474
BGIG10090_36770	BGIG10090_36770	lncRNA	0	0	0	0	0	0	0	1	0.25	0
BGIG10090_45339	BGIG10090_45339	lncRNA	1.95	0	2.27	0	3.82	0	4.71	3.97	3.125	1.055	1.512	0.0457862	0.121898
BGIG10090_41227	BGIG10090_41227	lncRNA	0	0	0	0	0	1	0	0	0.25	0
100503184	Gm19583	lncRNA
319752	B230209E15Rik	lncRNA	3088.99	3141.36	3355.65	3438.39	3418	3266.42	3212.3	3652.57	3387.32	3256.1	0.00238571	0.892778	0.966439
BGIG10090_35134	BGIG10090_35134	lncRNA
102636478	LOC102636478	lncRNA
BGIG10090_34335	BGIG10090_34335	lncRNA
BGIG10090_45185	BGIG10090_45185	lncRNA
105245542	Gm40987	lncRNA
BGIG10090_40978	BGIG10090_40978	lncRNA
BGIG10090_44556	BGIG10090_44556	lncRNA	0	0	0	0	0	0.49	0	0	0.1225	0
330956	Gm5122	lncRNA	0	0	0	0	1	0	2	1	1	0
102638167	Gm38506	lncRNA	13	23.41	16.12	21.46	22.39	13.12	15.02	15.56	16.5225	18.4975	-0.217514	0.372614	0.57853
105243081	Gm39109	lncRNA	8	10	8	12	2	4	7	4	4.25	9.5	-1.21508	0.00267592	0.0106139
BGIG10090_41517	BGIG10090_41517	lncRNA
108169075	Gm46925	lncRNA	0	0	0	1	1	0	0	0	0.25	0.25	-0.0546157	0.978642	0.994729
BGIG10090_40086	BGIG10090_40086	lncRNA	0	1	0	0	0	0	0	0	0	0.25
102636222	Gm33351	lncRNA
BGIG10090_40323	BGIG10090_40323	lncRNA	11	9	19	9	12	22	17	12	15.75	12	0.337702	0.219628	0.405127
BGIG10090_35278	BGIG10090_35278	lncRNA
BGIG10090_38982	BGIG10090_38982	lncRNA	216.86	241.19	233.91	133.33	166.46	79.09	177.71	132.01	138.817	206.322	-0.626327	1.37e-15	1.92e-14
102631798	Gm30044	lncRNA	2	0	0	2	0	0	1	0	0.25	1	-2.05462	0.154366	0.314177
102641034	LOC102641034	lncRNA	0	0	0	0.33	0	0	0.33	0	0.0825	0.0825	-0.0546157	0.98773	0.992551
102639206	Gm35567	lncRNA
BGIG10090_44927	BGIG10090_44927	lncRNA
BGIG10090_39088	BGIG10090_39088	lncRNA
BGIG10090_44676	BGIG10090_44676	lncRNA
BGIG10090_42513	BGIG10090_42513	lncRNA
BGIG10090_43826	BGIG10090_43826	lncRNA	10.27	6	16.01	17	8	6	5.94	13.01	8.2375	12.32	-0.63534	0.0480518	0.126693
BGIG10090_41894	BGIG10090_41894	lncRNA
BGIG10090_39231	BGIG10090_39231	lncRNA
105244749	Gm40305	lncRNA	22.57	21.01	26.69	18.89	23.18	25	22.04	25.75	23.9925	22.29	0.0515711	0.807907	0.907222
BGIG10090_41818	BGIG10090_41818	lncRNA
BGIG10090_35799	BGIG10090_35799	lncRNA	7	9	9	2	14	12	5	12.95	10.9875	6.75	0.648288	0.0621698	0.15594
102640519	Gm36560	lncRNA	11	14	13	17.26	23.02	16	14.81	11	16.2075	13.815	0.17581	0.504954	0.702755
BGIG10090_41640	BGIG10090_41640	lncRNA	251	223	234	246	269	252	263	248	258	238.5	0.0587661	0.364211	0.569055
105247004	Gm42188	lncRNA	1	3	3	0	1	4	1	3	2.25	1.75	0.307954	0.670636	0.818069
667387	Xlr4d-ps	lncRNA
102640940	Gm36886	lncRNA	2	4	6	2.07	6	3	1	7	4.25	3.5175	0.218297	0.673897	0.820494
100502764	Gm16617	lncRNA
105245749	Gm41148	lncRNA
BGIG10090_41202	BGIG10090_41202	lncRNA
BGIG10090_44815	BGIG10090_44815	lncRNA
BGIG10090_42900	BGIG10090_42900	lncRNA	0	1	0	2	1	0	0	0	0.25	0.75	-1.63958	0.290193	0.491141
BGIG10090_43075	BGIG10090_43075	lncRNA
BGIG10090_36842	BGIG10090_36842	lncRNA
BGIG10090_38485	BGIG10090_38485	lncRNA
BGIG10090_35284	BGIG10090_35284	lncRNA	29.28	27.35	19.34	21.96	25.65	21.7	20.25	27.29	23.7225	24.4825	-0.100111	0.629951	0.787883
73515	Nell1os	lncRNA
BGIG10090_45268	BGIG10090_45268	lncRNA	7.66	11.78	12.42	21.72	6.37	4.22	5.45	8.33	6.0925	13.395	-1.1912	0.000448	0.00209542
102634207	Gm31847	lncRNA
108167554	Gm46052	lncRNA	2	2	2	1.41	3.07	4.93	6.14	2	4.035	1.8525	1.06848	0.0832749	0.19568
BGIG10090_43996	BGIG10090_43996	lncRNA
BGIG10090_40898	BGIG10090_40898	lncRNA	7	4.03	2.02	1	3	4	3	1	2.75	3.5125	-0.407682	0.481063	0.680217
102631822	Gm30062	lncRNA	86	109	112	105	105	92	105	107	102.25	103	-0.0651592	0.517558	0.714006
72229	1700003G13Rik	lncRNA	0	0	0	0	0	0	0	1	0.25	0
102632491	Gm30550	lncRNA	3	5	3	0	2	1	1	3	1.75	2.75	-0.706692	0.30483	0.506656
98736	1700034H15Rik	lncRNA	0	6.95	7.39	8.81	3.58	5.01	0	14.55	5.785	5.7875	-0.0552391	0.896358	0.968441
102634204	Gm31845	lncRNA	0	0	0	1	0	1	0	1	0.5	0.25	0.945384	0.581578	0.75584
74456	4933424G05Rik	lncRNA	26	48	24	39	31	44	33	35	35.75	34.25	0.00722351	0.966586	1
105243814	Gm39573	lncRNA
102631905	Gm30122	lncRNA	136	139	142	111	118	101	151	123	123.25	132	-0.153566	0.0890819	0.206392
102640554	Gm36590	lncRNA	1	1	3	0	2	1	1	3	1.75	1.25	0.430811	0.607508	0.773133
105243866	LOC105243866	lncRNA	375	381	366	385	372	312	358	360	350.5	376.75	-0.158809	0.00299892	0.0117613
BGIG10090_44114	BGIG10090_44114	lncRNA	1	0	0	0	0	0	0	0	0	0.25
BGIG10090_43050	BGIG10090_43050	lncRNA	14	0	4	4	2	7	9	5	5.75	5.5	0.0095146	0.982353	0.988674
102632783	Gm30767	lncRNA	2	4	2	3	0	1	3	1	1.25	2.75	-1.19212	0.111536	0.245635
BGIG10090_37523	BGIG10090_37523	lncRNA	56.74	50.64	59.31	62.56	83.83	60.78	66.68	80.79	73.02	57.3125	0.294826	0.0200875	0.0620118
BGIG10090_40763	BGIG10090_40763	lncRNA	4	0	2	3	3	2	2	0	1.75	2.25	-0.417186	0.564533	0.746704
102640338	Gm26782	lncRNA	2498.01	2569.35	2544.02	2537.79	2636.86	2505.15	2312.17	2376.23	2457.6	2537.29	-0.100654	8.17e-07	5.77e-06
BGIG10090_37529	BGIG10090_37529	lncRNA	37	37	38	40	42	41	18	42	35.75	38	-0.142672	0.395799	0.600574
BGIG10090_38738	BGIG10090_38738	lncRNA	37	18	30	29	29	37.97	29	28.98	31.2375	28.5	0.0777013	0.677343	0.823403
102638697	Gm35196	lncRNA	7	1	3	2	1	1	0	1	0.75	3.25	-2.17009	0.00785504	0.0275382
BGIG10090_40083	BGIG10090_40083	lncRNA
BGIG10090_39675	BGIG10090_39675	lncRNA	0	3	2	0	1	0	4	0	1.25	1.25	-0.0546157	0.952265	0.998501
105242626	Gm13855	lncRNA	0	0	0	0	0	0	1	0	0.25	0
102632974	Gm30915	lncRNA
BGIG10090_41749	BGIG10090_41749	lncRNA
102640363	Gm36443	lncRNA	36	39	43	31	53	58	91	72	68.5	37.25	0.824248	9.3e-09	8.04e-08
BGIG10090_44497	BGIG10090_44497	lncRNA
108169034	Gm46906	lncRNA	76.4	68.98	63.63	57.18	64.94	63.06	58.18	79.45	66.4075	66.5475	-0.057654	0.644916	0.798742
102634853	Gm13652	lncRNA	14	14	10	9	11	11	11	14	11.75	11.75	-0.0546157	0.854379	0.939891
102639566	Ptgs2os2	lncRNA	2	1	1	3	3	1	0	1	1.25	1.75	-0.540043	0.519663	0.715225
102635266	Gm32651	lncRNA
105246068	Gm41418	lncRNA	0	1	0	0	0	0	0	0	0	0.25
BGIG10090_34300	BGIG10090_34300	lncRNA	15	11	14	17	14	11.03	8	20.91	13.485	14.25	-0.134222	0.624195	0.783201
102634520	Gm32081	lncRNA
105247147	Gm42299	lncRNA
105244566	Gm40159	lncRNA	21	22	37	26	30	14	17	25	21.5	26.5	-0.356271	0.0879331	0.204167
BGIG10090_43380	BGIG10090_43380	lncRNA
102638135	Gm34771	lncRNA	0	1	1	0	0	0	0	0	0	0.5
BGIG10090_38138	BGIG10090_38138	lncRNA
102633805	Gm26688	lncRNA	6	17	19	20	13	8	6	16	10.75	15.5	-0.582547	0.0401842	0.110263
BGIG10090_39885	BGIG10090_39885	lncRNA	1	3	2	2	1	3	1	1	1.5	2	-0.469653	0.544548	0.728942
BGIG10090_37020	BGIG10090_37020	lncRNA
BGIG10090_45107	BGIG10090_45107	lncRNA	1	0	2	2	1	0	4	4	2.25	1.25	0.793381	0.313818	0.517751
108168925	Gm46841	lncRNA	179	162	190	157	137	145	159	112	138.25	172	-0.369745	6.76e-06	4.26e-05
BGIG10090_44666	BGIG10090_44666	lncRNA
BGIG10090_42833	BGIG10090_42833	lncRNA	1	0	1	1	0	0	0	0	0	0.75
BGIG10090_34662	BGIG10090_34662	lncRNA	1	0	0	0	0	0	0	0	0	0.25
100049161	Gm13032	lncRNA	2	2	1	2	2	3	0	4	2.25	1.75	0.307954	0.670636	0.818069
BGIG10090_37972	BGIG10090_37972	lncRNA	0	0	0	0	0	0	0	1	0.25	0
108167589	Gm46074	lncRNA	14.11	14.53	25.77	16.29	22.21	21.95	22.48	29.6	24.06	17.675	0.390311	0.0822786	0.193895
100502624	Gm13483	lncRNA	66.74	62.7	87.25	73.96	80.93	64.18	57.86	64.21	66.795	72.6625	-0.176087	0.149626	0.307779
BGIG10090_36631	BGIG10090_36631	lncRNA	54	51	58	45	44	52	34	43	43.25	52	-0.320427	0.0305221	0.0879247
BGIG10090_38101	BGIG10090_38101	lncRNA	55	55	50	60	58	52	67	56	58.25	55	0.0282107	0.835175	0.926591
BGIG10090_38929	BGIG10090_38929	lncRNA	0	1	3	3	0	1	4	3	2	1.75	0.138029	0.853164	0.939606
102631785	Gm30033	lncRNA	2	5	6	6	7	4	4	5	5	4.75	0.0193848	0.966537	1
105242657	Hoxaas2	lncRNA	138	157	134	166	143	176	110	135	141	148.75	-0.13181	0.119931	0.259458
BGIG10090_37185	BGIG10090_37185	lncRNA	33.18	34.87	37.65	51.8	40.53	43.06	42.48	34.1	40.0425	39.375	-0.0303636	0.851212	0.938672
BGIG10090_43635	BGIG10090_43635	lncRNA	4.79	4.18	6.4	4.3	0	2.31	5.34	9	4.1625	4.9175	-0.295091	0.538336	0.73241
BGIG10090_36550	BGIG10090_36550	lncRNA	0	0	0	0	1	0	0	0	0.25	0
BGIG10090_34502	BGIG10090_34502	lncRNA	22.93	21	37.89	33.08	20.17	35.02	21	31.21	26.85	28.725	-0.152001	0.432288	0.637553
BGIG10090_39548	BGIG10090_39548	lncRNA
BGIG10090_40534	BGIG10090_40534	lncRNA	5.04	3.06	2	2.98	4.63	3	6.98	4	4.6525	3.27	0.4541	0.379291	0.585932
BGIG10090_37776	BGIG10090_37776	lncRNA	6	6	3	5	5	1	3	0	2.25	5	-1.20662	0.030281	0.0874712
105246041	Gm41401	lncRNA	12	10	9	16	6	11	12	10	9.75	11.75	-0.323802	0.299022	0.499749
BGIG10090_44089	BGIG10090_44089	lncRNA	0	0	0	0	2	0	0	0	0.5	0
102638737	Gm35229	lncRNA	28.51	36.29	39.8	43.97	23.47	26.38	25.98	30.58	26.6025	37.1425	-0.536125	0.00321128	0.0125095
BGIG10090_41565	BGIG10090_41565	lncRNA	4	3	1	6	3	4	3	1	2.75	3.5	-0.402539	0.487002	0.686288
BGIG10090_40243	BGIG10090_40243	lncRNA
105244212	Gm39860	lncRNA	182	165.1	159.01	173.13	161	172.01	168.96	187.97	172.485	169.81	-0.0320663	0.680888	0.82617
BGIG10090_41618	BGIG10090_41618	lncRNA
102637777	Gm34503	lncRNA	0	0	1	0	0	0	0	0	0	0.25
BGIG10090_41696	BGIG10090_41696	lncRNA
BGIG10090_37885	BGIG10090_37885	lncRNA
BGIG10090_43525	BGIG10090_43525	lncRNA	0	0	1	0	0	0	0	0	0	0.25
BGIG10090_41001	BGIG10090_41001	lncRNA
BGIG10090_35337	BGIG10090_35337	lncRNA	6	8	8	12	7	9	4	8	7	8.5	-0.334724	0.3621	0.567215
108168064	LOC108168064	lncRNA	15.1	13.98	8.12	29.19	32.58	26.24	32.79	17.92	27.3825	16.5975	0.667672	0.00250952	0.010023
105247196	Gm42335	lncRNA	0	0	0	0	0	1	0	0	0.25	0
BGIG10090_38301	BGIG10090_38301	lncRNA
BGIG10090_41425	BGIG10090_41425	lncRNA	35.36	32.92	27.16	40.38	35.01	18.4	21.11	27.41	25.4825	33.955	-0.468733	0.0126937	0.0417988
102635487	Gm32813	lncRNA	0	1	1	0	0	0	0	0	0	0.5
BGIG10090_40531	BGIG10090_40531	lncRNA	8	10	3	7	7	10	9	3	7.25	7	-0.00398967	0.991671	0.994835
102634782	Gm32284	lncRNA	1	0	0	0	0	0	0	0	0	0.25
BGIG10090_34062	BGIG10090_34062	lncRNA
BGIG10090_38403	BGIG10090_38403	lncRNA	34	45	50	25	30	42	41	29	35.5	38.5	-0.171655	0.306215	0.508468
BGIG10090_39976	BGIG10090_39976	lncRNA	0	0	0	0	0	1	0	0	0.25	0
BGIG10090_37191	BGIG10090_37191	lncRNA	0	1	1	0	0	1	0	0	0.25	0.5	-1.05462	0.538717	0.728395
78403	2900041M22Rik	lncRNA	81	65	78	67	52	68	67	64	62.75	72.75	-0.267948	0.0308353	0.088591
BGIG10090_45447	BGIG10090_45447	lncRNA	45	33	30	48	38	37	30	34	34.75	39	-0.221077	0.188508	0.361147
790910	Gm11201	lncRNA	1	4	3	3	3	5	2	3	3.25	2.75	0.186392	0.752044	0.870548
BGIG10090_37112	BGIG10090_37112	lncRNA	0	3	0	1	0	0	0	0	0	1
BGIG10090_37901	BGIG10090_37901	lncRNA
BGIG10090_38960	BGIG10090_38960	lncRNA	363	397	389	375	451	415	374	412	413	381	0.061735	0.228047	0.416659
BGIG10090_41349	BGIG10090_41349	lncRNA	9	11	11	16	17	6	23	9	13.75	11.75	0.172155	0.54737	0.731079
BGIG10090_39099	BGIG10090_39099	lncRNA	0	0	1	1	0	0	0	0	0	0.5
108168801	Gm46768	lncRNA	10	11	11	6	19	5	13	17	13.5	9.5	0.452344	0.135614	0.286057
BGIG10090_37156	BGIG10090_37156	lncRNA	815.03	821.25	844.95	807.63	731.81	821.33	790.28	837.52	795.235	822.215	-0.10275	0.00417766	0.015807
102632388	Gm38444	lncRNA	30	29	30	21	30	33	23	14	25	27.5	-0.192119	0.334833	0.537511
108167484	Gm46013	lncRNA	4	7	5	6	10	10	7	8	8.75	5.5	0.615236	0.112152	0.246591
105463053	Bloodlinc	lncRNA	1	0	1	1	1	0	0	1	0.5	0.75	-0.639578	0.623667	0.784792
BGIG10090_41602	BGIG10090_41602	lncRNA
78934	4930581F22Rik	lncRNA	99.42	82.47	101.63	97.81	62.47	87.26	70.92	92.58	78.3075	95.3325	-0.338433	0.00204238	0.00834957
BGIG10090_38088	BGIG10090_38088	lncRNA	2	0	1	0	0	1	0	0	0.25	0.75	-1.63958	0.290193	0.491141
102635421	Gm11430	lncRNA	0	1	0	0	1	1	5	0	1.75	0.25	2.75274	0.0281801	0.0824474
BGIG10090_34079	BGIG10090_34079	lncRNA	0	0	1	0	0	0	0	1	0.25	0.25	-0.0546157	0.978642	0.994729
BGIG10090_44747	BGIG10090_44747	lncRNA	76.91	78.63	114.66	80.63	109.81	76.18	78.24	70.34	83.6425	87.7075	-0.12308	0.264127	0.46286
108167936	Gm46299	lncRNA
102636081	Gm33253	lncRNA	15	15	9	8	6	6	7	12	7.75	11.75	-0.655008	0.0472969	0.125038
BGIG10090_35993	BGIG10090_35993	lncRNA
BGIG10090_40138	BGIG10090_40138	lncRNA	0	0	1	2	3	1	1	1	1.5	0.75	0.945384	0.339831	0.542207
102631883	Gm30104	lncRNA	1	0	0	1	0	0	0	1	0.25	0.5	-1.05462	0.538717	0.728395
BGIG10090_39516	BGIG10090_39516	lncRNA	0	0	0	1	0	0	0	0	0	0.25
BGIG10090_43396	BGIG10090_43396	lncRNA	0	1	0	0	0	0	0	0	0	0.25
102638811	Gm35287	lncRNA
BGIG10090_36651	BGIG10090_36651	lncRNA
BGIG10090_35449	BGIG10090_35449	lncRNA	0	0.63	0	0	0	0	0.17	0	0.0425	0.1575	-1.94443	0.585587	0.754976
BGIG10090_39721	BGIG10090_39721	lncRNA
BGIG10090_36598	BGIG10090_36598	lncRNA	26	43	47	42	25	20	21	25	22.75	39.5	-0.850602	4.98e-06	3.2e-05
BGIG10090_42299	BGIG10090_42299	lncRNA	69.7	63.63	54.23	98.31	71.47	74.9	79.01	105.03	82.6025	71.4675	0.154282	0.184912	0.356098
BGIG10090_42409	BGIG10090_42409	lncRNA	504.9	467.58	493.07	433.9	550.05	517.86	531.06	451.88	512.712	474.863	0.0560245	0.222453	0.408519
102632621	Gm30648	lncRNA	7	12	21	6	15	24	20	20	19.75	11.5	0.725603	0.00575368	0.02096
BGIG10090_39248	BGIG10090_39248	lncRNA
108167663	Gm46119	lncRNA	0	0	1	0	0	1	0	0	0.25	0.25	-0.0546157	0.978642	0.994729
BGIG10090_35740	BGIG10090_35740	lncRNA
BGIG10090_38736	BGIG10090_38736	lncRNA	8	2	1	1	7	1	7	3	4.5	3	0.530347	0.318957	0.52328
72484	2610300M13Rik	lncRNA	9	5	4	6	7	1	6	9	5.75	6	-0.116016	0.782819	0.887845
BGIG10090_40626	BGIG10090_40626	lncRNA
BGIG10090_45017	BGIG10090_45017	lncRNA	0	1	1	0	0	2	0	1	0.75	0.5	0.530347	0.684109	0.826605
BGIG10090_40006	BGIG10090_40006	lncRNA
105245193	4930563J15Rik	lncRNA	1	0	2	0	0	0	0	0	0	0.75
108169202	Gm46989	lncRNA	2	4	7	2	6	5	4	4	4.75	3.75	0.286421	0.564038	0.746669
105244284	Gm39923	lncRNA	4	3	1	4	1	1	3	1	1.5	3	-1.05462	0.13211	0.280725
BGIG10090_45162	BGIG10090_45162	lncRNA	1	2	0.5	1.5	1.5	1	1.5	1.5	1.375	1.25	0.0828878	0.925871	0.987439
105246901	Gm42101	lncRNA	0	0	0	0.2	0	0	0	0	0	0.05
BGIG10090_37986	BGIG10090_37986	lncRNA
102632718	Gm30714	lncRNA
102635575	Gm11264	lncRNA	0	0	0	0	0	1	2	0	0.75	0
BGIG10090_39177	BGIG10090_39177	lncRNA
105243958	Gm39664	lncRNA	1	0	0	0	0	1	0	1	0.5	0.25	0.945384	0.581578	0.75584
BGIG10090_34811	BGIG10090_34811	lncRNA
108167348	Gm45954	lncRNA	8	4	6	5	9	4	3	3.14	4.785	5.75	-0.319659	0.472932	0.672863
BGIG10090_37076	BGIG10090_37076	lncRNA	0	0	2.59	9.21	0	0	0	0	0	2.95	-4.61533	0.000422	0.00198156
BGIG10090_39079	BGIG10090_39079	lncRNA	0	0	1	0	0	0	0	0	0	0.25
102639759	Gm35994	lncRNA
BGIG10090_38189	BGIG10090_38189	lncRNA	10	16	20	9	18	16	10	15	14.75	13.75	0.0466676	0.862926	0.946259
BGIG10090_44105	BGIG10090_44105	lncRNA
BGIG10090_38584	BGIG10090_38584	lncRNA	1.01	2	0.99	2.61	4	0	1	0	1.25	1.6525	-0.457338	0.590921	0.760103
BGIG10090_42414	BGIG10090_42414	lncRNA	196.11	179.82	200.63	168.46	198.45	217.62	208.56	212.99	209.405	186.255	0.114401	0.115002	0.251508
BGIG10090_42318	BGIG10090_42318	lncRNA	18.36	2.38	12.58	6.6	8.96	9.98	8.86	7.12	8.73	9.98	-0.247674	0.458199	0.65839
BGIG10090_43839	BGIG10090_43839	lncRNA	6.27	2	4	4.02	7.58	4.83	8.38	5	6.4475	4.0725	0.608209	0.177104	0.346902
BGIG10090_42509	BGIG10090_42509	lncRNA	2	2	6	1	4	2	0	5	2.75	2.75	-0.0546157	0.929249	0.988811
102634398	Gm31990	lncRNA	0	0	1	1	0	0	0	0	0	0.5
BGIG10090_36875	BGIG10090_36875	lncRNA
102633663	Gm31434	lncRNA	15	25	19	20	10	12	15	12	12.25	19.75	-0.743687	0.00403542	0.0153343
433855	AI506816	lncRNA	391.28	303.9	356.74	421.09	435.51	458.6	395.11	326.58	403.95	368.252	0.0788657	0.128912	0.274973
BGIG10090_36913	BGIG10090_36913	lncRNA
102641432	Gm38559	lncRNA	5	0	5	6	2	2	3	6	3.25	4	-0.354176	0.509702	0.707819
BGIG10090_39709	BGIG10090_39709	lncRNA
BGIG10090_39399	BGIG10090_39399	lncRNA
BGIG10090_35736	BGIG10090_35736	lncRNA	0	0	4	0	1	4	1	0	1.5	1	0.530347	0.565028	0.74623
BGIG10090_36537	BGIG10090_36537	lncRNA	22	24	21	32.18	29	33.9	27	23	28.225	24.795	0.132309	0.504683	0.702623
108168753	Gm46739	lncRNA	220.27	185.79	180.63	196.33	181.5	161.31	202.55	160.12	176.37	195.755	-0.20506	0.00613864	0.022175
BGIG10090_43208	BGIG10090_43208	lncRNA
105244049	Gm39732	lncRNA
78027	4930535L15Rik	lncRNA	1	0	0	0	1	0	0	1	0.5	0.25	0.945384	0.581578	0.75584
78536	C030004G16Rik	lncRNA	19.19	11.49	14.71	14	15.94	13.65	12.58	16.4	14.6425	14.8475	-0.0746739	0.778631	0.888321
105244496	Gm40093	lncRNA
BGIG10090_40178	BGIG10090_40178	lncRNA
BGIG10090_34717	BGIG10090_34717	lncRNA
BGIG10090_43751	BGIG10090_43751	lncRNA
108167739	LOC108167739	lncRNA	0	0	0	1	0	0	0	0	0	0.25
BGIG10090_43221	BGIG10090_43221	lncRNA
BGIG10090_43060	BGIG10090_43060	lncRNA
BGIG10090_44662	BGIG10090_44662	lncRNA
108167915	LOC108167915	lncRNA	189	162	190	165	162	169	154	155	160	176.5	-0.196212	0.0126464	0.0416646
BGIG10090_43650	BGIG10090_43650	lncRNA
BGIG10090_35182	BGIG10090_35182	lncRNA
BGIG10090_45208	BGIG10090_45208	lncRNA	0	0	0	0	0	0	2.63	1.43	1.015	0
BGIG10090_38434	BGIG10090_38434	lncRNA	0	2.6	0.94	0.45	1.42	0	1.43	4.47	1.83	0.9975	0.820839	0.349603	0.553001
69279	1700001D01Rik	lncRNA
105242769	Gm24175	lncRNA	9	11	8	6	8	10	10	13	10.25	8.5	0.215473	0.518687	0.715162
102634903	Gm32377	lncRNA	4.01	7.03	6.05	4.94	13.67	2.1	3.96	5.02	6.1875	5.5075	0.113343	0.788339	0.891808
108168241	Gm46516	lncRNA	2	0	1	0	0	0	1	0	0.25	0.75	-1.63958	0.290193	0.491141
70448	Atad3aos	lncRNA	30	23	18	17	21	16	19	8	16	22	-0.514047	0.0290489	0.0844319
329513	A730036I17Rik	lncRNA	2	2	2	3	0	1	1	2	1	2.25	-1.22454	0.141488	0.29538
102635230	Gm32621	lncRNA
102640546	Gm36583	lncRNA
102640816	Gm36794	lncRNA	12.11	12.77	9.02	9.59	15.27	5.08	12.29	9.67	10.5775	10.8725	-0.0943008	0.762086	0.877604
BGIG10090_40575	BGIG10090_40575	lncRNA
BGIG10090_41543	BGIG10090_41543	lncRNA
76311	1110019D14Rik	lncRNA	83	96	114.92	118.39	91.81	94.78	99.21	110	98.95	103.078	-0.113574	0.263171	0.461641
BGIG10090_43834	BGIG10090_43834	lncRNA	30.58	13.62	17.08	10.08	22.36	24.8	24.11	14.33	21.4	17.84	0.207879	0.367678	0.57265
BGIG10090_35881	BGIG10090_35881	lncRNA	0	1	2.02	1	1	0	4	2	1.75	1.005	0.745544	0.39996	0.604201
BGIG10090_35576	BGIG10090_35576	lncRNA	52.93	59.06	62.1	68.75	58.78	64.14	75.01	45.56	60.8725	60.71	-0.0507593	0.698027	0.832124
BGIG10090_41937	BGIG10090_41937	lncRNA
BGIG10090_42775	BGIG10090_42775	lncRNA
102639766	Gm35999	lncRNA
BGIG10090_43443	BGIG10090_43443	lncRNA	19.01	19.12	15.91	28.49	18.26	14.46	26.76	13.29	18.1925	20.6325	-0.236191	0.308115	0.511064
108167896	Gm46278	lncRNA
105244384	Gm40003	lncRNA	0	2	1	0	2	0	0	0	0.5	0.75	-0.639578	0.623667	0.784792
BGIG10090_35415	BGIG10090_35415	lncRNA	2	1	1	0	5	14	5	2.19	6.5475	1	2.65633	3.11e-05	0.000178
105245813	Gm41203	lncRNA
102633807	Gm31542	lncRNA
105245205	Gm40690	lncRNA
102632570	Gm30608	lncRNA
102637544	Gm34326	lncRNA	0	0	1	0	0	0	0	0	0	0.25
BGIG10090_34990	BGIG10090_34990	lncRNA	0	2	2	1	1	1	1	3	1.5	1.25	0.208419	0.811034	0.908957
105246468	Gm41753	lncRNA	0	1	0	0	0	0	0	1	0.25	0.25	-0.0546157	0.978642	0.994729
75332	4930556G01Rik	lncRNA	0	0	0	0	0	0	0	1	0.25	0
102635044	Gm32480	lncRNA
BGIG10090_37548	BGIG10090_37548	lncRNA
BGIG10090_43260	BGIG10090_43260	lncRNA
102638739	Gm35231	lncRNA	3	3	5	3	3	2	2	3	2.5	3.5	-0.540043	0.362526	0.567521
BGIG10090_36577	BGIG10090_36577	lncRNA
BGIG10090_37520	BGIG10090_37520	lncRNA	3	3	2	3	7	5	2	6	5	2.75	0.807881	0.127231	0.272124
102641552	Gm38563	lncRNA	4	6	5	7	12	10	4	8	8.5	5.5	0.573415	0.141583	0.295241
BGIG10090_35150	BGIG10090_35150	lncRNA	0	0	0	0	0	0.96	0	0	0.24	0
BGIG10090_39770	BGIG10090_39770	lncRNA	1	0	0	2	0	3	1	2	1.5	0.75	0.945384	0.339831	0.542207
232785	Zfp783	lncRNA	283.12	319.16	321.95	298.6	242.63	298.63	329.56	271	285.455	305.707	-0.153504	0.00969553	0.0331155
BGIG10090_37591	BGIG10090_37591	lncRNA	0	0	0	1	0	0	0	1	0.25	0.25	-0.0546157	0.978642	0.994729
BGIG10090_39479	BGIG10090_39479	lncRNA	41	50	52	45	42	49	36	54	45.25	47	-0.109359	0.466582	0.666504
102633826	Gm31557	lncRNA	14	7	11	6	10	9	19	6	11	9.5	0.156888	0.622892	0.786204
BGIG10090_40393	BGIG10090_40393	lncRNA
77383	C030029H02Rik	lncRNA	1	10	0	1	0	1	0	1	0.5	3	-2.63958	0.00418644	0.0158253
102636333	Gm33431	lncRNA	102.34	121.57	132.77	127.02	133.58	145.53	132.25	155.13	141.623	120.925	0.173322	0.0519223	0.135089
102631930	A030010E16Rik	lncRNA	42.78	59.54	48.43	44.6	56.55	57.6	52.41	48.3	53.715	48.8375	0.0827199	0.561668	0.744504
105243331	Gm39284	lncRNA
102638225	Gm34837	lncRNA	100	86	59	76	99	98	89	100	96.5	80.25	0.211412	0.0518652	0.134963
105245892	Gm41273	lncRNA	19.85	16.32	24.39	14	22	8.02	13.99	13.77	14.445	18.64	-0.422447	0.0934218	0.21433
BGIG10090_40523	BGIG10090_40523	lncRNA	0	1.97	0	0	0	0	0	0	0	0.4925
BGIG10090_40690	BGIG10090_40690	lncRNA
102638880	Gm35337	lncRNA	0	0	0	1	0	0	0	0	0	0.25
BGIG10090_41712	BGIG10090_41712	lncRNA	0	0	2	0	0	0	0	0	0	0.5
BGIG10090_39137	BGIG10090_39137	lncRNA
BGIG10090_34485	BGIG10090_34485	lncRNA
BGIG10090_38257	BGIG10090_38257	lncRNA	2	4	2	2	6	7	3	4	5	2.5	0.945384	0.0813912	0.193066
BGIG10090_44013	BGIG10090_44013	lncRNA
BGIG10090_43593	BGIG10090_43593	lncRNA
BGIG10090_37460	BGIG10090_37460	lncRNA
BGIG10090_44189	BGIG10090_44189	lncRNA
108168774	Gm46751	lncRNA	19	20	31	24	20	13	16	12	15.25	23.5	-0.678467	0.00380414	0.0145299
105244423	Gm40032	lncRNA	0	0	0	0	0	0	0	1	0.25	0
102635637	Gm32925	lncRNA	3	9	7.02	7.03	14	10	13	15.01	13.0025	6.5125	0.94289	0.00504668	0.0186528
74597	4833418N02Rik	lncRNA	73	61	91	70	57	63	87	92	74.75	73.75	-0.0351852	0.766296	0.88083
BGIG10090_43037	BGIG10090_43037	lncRNA	0	0	0	0	0	2	0	0	0.5	0
102639056	Gm35460	lncRNA
BGIG10090_40191	BGIG10090_40191	lncRNA
622283	Mir1a-1hg	lncRNA	74	46	59	60	49	53	34	57	48.25	59.75	-0.363026	0.0091124	0.0313587
BGIG10090_35057	BGIG10090_35057	lncRNA	8.01	7	3	6	12.91	9.72	5	6	8.4075	6.0025	0.431498	0.259541	0.45668
108169084	Gm46929	lncRNA
BGIG10090_36437	BGIG10090_36437	lncRNA
BGIG10090_37656	BGIG10090_37656	lncRNA	5.89	3.76	1.68	1	3.32	9.69	2	5.82	5.2075	3.0825	0.701874	0.168426	0.334691
BGIG10090_41773	BGIG10090_41773	lncRNA	13	8	12	17	14	13	6	16	12.25	12.5	-0.0837621	0.772688	0.884736
BGIG10090_37184	BGIG10090_37184	lncRNA	16.69	15.98	18.47	21.62	14.63	9.7	5.89	20.81	12.7575	18.19	-0.566416	0.0302138	0.0873324
BGIG10090_45444	BGIG10090_45444	lncRNA	51	41	57	36	42	43	53	47	46.25	46.25	-0.0546157	0.715763	0.846688
BGIG10090_45037	BGIG10090_45037	lncRNA	0	0	1.74	1.2	0	1.37	0	0	0.3425	0.735	-1.15626	0.422023	0.62673
BGIG10090_44711	BGIG10090_44711	lncRNA
102635129	Gm32547	lncRNA	93	129	105	103	122	121	121	112	119	107.5	0.0920092	0.337412	0.54085
102637679	Gm13575	lncRNA	1	0	2	3	3	1	5	1	2.5	1.5	0.68235	0.351915	0.555378
105244899	Gm40425	lncRNA	0	2	0	1	1	0	0	0	0.25	0.75	-1.63958	0.290193	0.491141
[truncated: 22,678 more rows]
