# Supplementary material for: Exploring neuronal mechanisms involved in the scratching behavior of a mouse model of allergic contact dermatitis by transcriptomics
Source: Cell Mol Biol Lett. 2022 Feb 19;27:16. doi: 10.1186/s11658-022-00316-w (PMC8903649; doi:10.1186/s11658-022-00316-w)
Supplement: Supplementary file 9 — Additional file 9. Table S4. Overlapping of DEGs from oxazolone-induced mouse model with mouse model of MC903. [file 11658_2022_316_MOESM9_ESM.xlsx]

## Sheet: Additional file 9 Suppl. Table 
Gene ID	Gene Symbol	log2(MC903/Veh)	log2(Oxa/Veh)
100294583	Alkal2	1.90889	1.77749
628900	Serpina3i	2.41734	1.49797
381677	Vgf	1.55088	1.49327
30806	Adamts8	1.4558	1.42499
57442	Kcne3	2.67875	1.30795
70358	Steap1	2.27195	1.18969
12064	Bdnf	1.35263	1.16913
17750	Mt2	0.973193	1.12034
16428	Itk	2.00205	0.970759
67573	Loxl4	1.42277	0.941901
72512	Tmem173	1.72527	0.904486
53324	Nptx2	1.44498	0.882319
71760	Etnppl	1.14899	0.831052
12702	Socs3	0.999464	0.821925
20716	Serpina3n	1.0627	0.818764
23882	Gadd45g	0.897298	0.787555
258783	Olfr920	0.736013	0.784664
218624	Il31ra	1.294	0.774162
211550	Tifa	0.726276	0.711695
18768	Pkib	0.587427	0.700362
14284	Fosl2	0.880557	0.611136
21683	Tecta	0.702623	0.606863
223775	Pim3	0.603446	0.58295
104156	Etv5	0.468834	0.528093
216161	Sbno2	0.768826	0.520901
18158	Nppb	1.79004	0.51803
16477	Junb	0.912734	0.509681
56294	Ptpn9	0.38493	0.483111
12310	Calca	0.519327	0.476805
13170	Dbp	-0.805496	0.41045
70807	Arrdc2	1.17989	0.408677
13039	Ctsl	0.327326	0.394502
18414	Osmr	0.775305	0.368621
23959	Nt5e	0.675408	0.355464
21853	Timeless	0.672991	0.34903
277328	Trpa1	0.470113	0.339878
12609	Cebpd	0.982209	0.336674
100702	Gbp6	-1.57495	-0.465429
12825	Col3a1	-0.954076	-0.906583
